# Supplementary material for: 3-Chloro-N′-(4-diethyl­amino-2-hy­droxy­benzyl­idene)benzohydrazide
Source: Acta Crystallogr Sect E Struct Rep Online. 2011 Jan 15;67(Pt 2):o383. doi: 10.1107/S1600536811001218 (PMC3051618; doi:10.1107/S1600536811001218)
Supplement: Supplementary file 1 [file e-67-0o383-sup1.cif]

##############################################################################
###                                                                        ###
###        Electronic paper (Acta Crystallographica Section E)             ###
###                                                                        ###
##############################################################################
#                                                                            #
# This CIF contains the data in a paper accepted for publication in Acta     #
# Crystallographica Section E. It conforms to the requirements of Notes      #
# for Authors for Section E, and has been peer reviewed under the auspices   #
# of the IUCr Commission on Journals.                                        #
#                                                                            #
# Full details of the Crystallographic Information File format               #
# are given in the paper "The Crystallographic Information File (CIF):       #
# a New Standard Archive File for Crystallography" by S. R. Hall, F. H.      #
# Allen and I. D. Brown [Acta Cryst. (1991), A47, 655-685].                  #
#                                                                            #
# The current version of the core CIF dictionary is obtainable from          #
# ftp://ftp.iucr.org/pub/cif_core.dic. The current version number is 2.4.    #
#                                                                            #
# Software is freely available for graphical display of the structure(s) in  #
# this CIF.  For information consult the CIF home page http://www.iucr.org/  #
# cif/home.html                                                              #
#                                                                            #
# This file may be used for bona fide research purposes within the           #
# scientific community so long as proper attribution is given to the journal # 
# article from which it was obtained.                                        #
#                                                                            #
##############################################################################
                                             
data_global
_audit_creation_method     'form.cif (version 2.0)'
_journal_data_validation_number     ?
_journal_date_recd_electronic     2010-12-31
_journal_date_accepted     2011-01-10
_journal_name_full     'Acta Crystallographica, Section E'
_journal_year     2011
_journal_volume     67
_journal_issue      2
_journal_page_first     o383
_journal_page_last     o383
_journal_paper_category     QO
_journal_coeditor_code     OM2397
_publ_contact_author_name     'Tian-Yi Li'
_publ_contact_author_address
;
School of Chemical Engineering
Changchun University of Technology
Changchun 130012
People's Republic of China
;
_publ_contact_author_email     cooperationwell@126.com
_publ_section_title
;
3-Chloro-<i>N</i>'-(4-diethylamino-2-hydroxybenzylidene)benzohydrazide
;
loop_
    _publ_author_name
    _publ_author_address
    'Tian-Yi Li'
;
School of Chemical Engineering
Changchun University of Technology
Changchun 130012
People's Republic of China
;
    'Bing-Bing Li'
;
School of Chemical Engineering
Changchun University of Technology
Changchun 130012
People's Republic of China
;
data_I
_audit_creation_method     SHELXL-97
_chemical_name_systematic
;
3-Chloro-<i>N</i>'-(4-diethylamino-2-hydroxybenzylidene)benzohydrazide
;
_chemical_name_common     ?
_chemical_formula_moiety     'C18 H20 Cl N3 O2'
_chemical_formula_sum     'C18 H20 Cl N3 O2'
_chemical_formula_iupac     'C18 H20 Cl N3 O2'
_chemical_formula_weight     345.82
_chemical_melting_point     ?
_symmetry_cell_setting     triclinic
_symmetry_space_group_name_H-M     'P -1'
_symmetry_space_group_name_Hall     '-P 1'
loop_
    _symmetry_equiv_pos_as_xyz
    'x, y, z'
    '-x, -y, -z'
_cell_length_a     10.087(4)
_cell_length_b     12.939(5)
_cell_length_c     14.780(5)
_cell_angle_alpha     78.408(4)
_cell_angle_beta     80.726(4)
_cell_angle_gamma     70.632(4)
_cell_volume     1773.3(11)
_cell_formula_units_Z     4
_cell_measurement_reflns_used     1270
_cell_measurement_theta_min     2.3
_cell_measurement_theta_max     24.5
_cell_measurement_temperature     298(2)
_exptl_crystal_description     block
_exptl_crystal_colour     colorless
_exptl_crystal_size_max     0.22
_exptl_crystal_size_mid     0.20
_exptl_crystal_size_min     0.20
_exptl_crystal_density_diffrn     1.295
_exptl_crystal_density_meas     ?
_exptl_crystal_density_method     'not measured'
_exptl_crystal_F_000     728
_exptl_absorpt_coefficient_mu     0.230
_exptl_absorpt_correction_type     multi-scan
_exptl_absorpt_process_details     '(SADABS; Bruker, 2005)'
_exptl_absorpt_correction_T_min     0.9511
_exptl_absorpt_correction_T_max     0.9554
_exptl_special_details
;
;
_diffrn_ambient_temperature     298(2)
_diffrn_radiation_type     MoK\a
_diffrn_radiation_wavelength     0.71073
_diffrn_radiation_source     'fine-focus sealed tube'
_diffrn_radiation_monochromator     graphite
_diffrn_measurement_device_type
;
Bruker APEXII CCD area-detector
;
_diffrn_measurement_method     \w
_diffrn_detector_area_resol_mean     ?
_diffrn_reflns_number     11600
_diffrn_reflns_av_R_equivalents     0.0574
_diffrn_reflns_av_sigmaI/netI     0.1324
_diffrn_reflns_theta_min     2.15
_diffrn_reflns_theta_max     26.99
_diffrn_reflns_theta_full     26.99
_diffrn_measured_fraction_theta_max     0.959
_diffrn_measured_fraction_theta_full     0.959
_diffrn_reflns_limit_h_min     -12
_diffrn_reflns_limit_h_max     12
_diffrn_reflns_limit_k_min     -11
_diffrn_reflns_limit_k_max     16
_diffrn_reflns_limit_l_min     -16
_diffrn_reflns_limit_l_max     18
_diffrn_standards_number     0
_diffrn_standards_interval_count     ?
_diffrn_standards_interval_time     ?
_diffrn_standards_decay_%     ?
_refine_special_details
;
Refinement of <i>F</i>^2^ against ALL reflections. The weighted <i>R</i>-factor
<i>wR</i> and goodness of fit <i>S</i> are based on <i>F</i>^2^, conventional
<i>R</i>-factors <i>R</i> are based on <i>F</i>, with <i>F</i> set to zero for
negative <i>F</i>^2^. The threshold expression of <i>F</i>^2^ >
\s(<i>F</i>^2^) is used only for calculating <i>R</i>-factors(gt) <i>etc</i>.
and is not relevant to the choice of reflections for refinement.
<i>R</i>-factors based on <i>F</i>^2^ are statistically about twice as large
as those based on <i>F</i>, and <i>R</i>- factors based on ALL data will be
even larger.
;
_reflns_number_total     7423
_reflns_number_gt     2683
_reflns_threshold_expression     I>2\s(I)
_refine_ls_structure_factor_coef     Fsqd
_refine_ls_matrix_type     full
_refine_ls_R_factor_all     0.2015
_refine_ls_R_factor_gt     0.0746
_refine_ls_wR_factor_gt     0.1446
_refine_ls_wR_factor_ref     0.1925
_refine_ls_goodness_of_fit_ref     0.910
_refine_ls_restrained_S_all     0.910
_refine_ls_number_reflns     7423
_refine_ls_number_parameters     445
_refine_ls_number_restraints     2
_refine_ls_hydrogen_treatment     mixed
_refine_ls_weighting_scheme     calc
_refine_ls_weighting_details
                 'calc w=1/[\s^2^(Fo^2^)+(0.0717P)^2^] where P=(Fo^2^+2Fc^2^)/3'
_atom_sites_solution_hydrogens     geom
_atom_sites_solution_primary     direct
_atom_sites_solution_secondary     difmap
_refine_ls_shift/su_max     ?
_refine_ls_shift/su_max_lt     0.001
_refine_ls_shift/su_mean     0.001
_refine_diff_density_max     0.285
_refine_diff_density_min     -0.211
_refine_ls_extinction_method     none
_refine_ls_extinction_coef     ?
loop_
    _atom_type_symbol
    _atom_type_description
    _atom_type_scat_dispersion_real
    _atom_type_scat_dispersion_imag
    _atom_type_scat_source
    'C' 'C' 0.0033 0.0016
                         'International Tables Vol C Tables 4.2.6.8 and 6.1.1.4'
    'H' 'H' 0.0000 0.0000
                         'International Tables Vol C Tables 4.2.6.8 and 6.1.1.4'
    'N' 'N' 0.0061 0.0033
                         'International Tables Vol C Tables 4.2.6.8 and 6.1.1.4'
    'O' 'O' 0.0106 0.0060
                         'International Tables Vol C Tables 4.2.6.8 and 6.1.1.4'
    'Cl' 'Cl' 0.1484 0.1585
                         'International Tables Vol C Tables 4.2.6.8 and 6.1.1.4'
_computing_data_collection     'APEX2 (Bruker, 2005)'
_computing_cell_refinement     'SAINT (Bruker, 2005)'
_computing_data_reduction     'SAINT (Bruker, 2005)'
_computing_structure_solution     'SHELXTL (Sheldrick, 2008)'
_computing_structure_refinement     'SHELXTL (Sheldrick, 2008)'
_computing_molecular_graphics     'SHELXTL (Sheldrick, 2008)'
_computing_publication_material     'SHELXTL (Sheldrick, 2008)'
loop_
    _atom_site_type_symbol
    _atom_site_label
    _atom_site_fract_x
    _atom_site_fract_y
    _atom_site_fract_z
    _atom_site_U_iso_or_equiv
    _atom_site_adp_type
    _atom_site_calc_flag
    _atom_site_refinement_flags
    _atom_site_occupancy
    _atom_site_disorder_assembly
    _atom_site_disorder_group
    Cl Cl1 0.62387(13) -0.14819(9) 1.18480(9) 0.0869(5) Uani d . 1 . .
    Cl Cl2 0.89678(13) -0.12147(10) 1.28108(9) 0.0957(5) Uani d . 1 . .
    N N1 0.1455(3) 0.3794(3) 0.9448(2) 0.0572(9) Uani d . 1 . .
    N N2 0.1671(3) 0.2739(3) 0.9968(2) 0.0575(9) Uani d D 1 . .
    N N3 -0.1066(5) 0.8362(3) 0.6765(3) 0.0984(15) Uani d . 1 . .
    N N4 0.7011(3) 0.3310(3) 0.8824(2) 0.0587(9) Uani d . 1 . .
    N N5 0.6729(3) 0.2805(3) 0.9726(2) 0.0592(9) Uani d D 1 . .
    N N6 0.6481(5) 0.6139(3) 0.4730(3) 0.1039(15) Uani d . 1 . .
    O O1 0.2103(3) 0.5586(2) 0.8699(2) 0.0746(9) Uani d . 1 . .
    H H1 0.2222 0.4963 0.9003 0.112 Uiso calc R 1 . .
    O O2 0.3907(3) 0.2608(2) 1.01641(19) 0.0677(8) Uani d . 1 . .
    O O3 0.8587(3) 0.3508(3) 0.7241(2) 0.0956(11) Uani d . 1 . .
    H H3 0.8430 0.3298 0.7798 0.143 Uiso calc R 1 . .
    O O4 0.9075(3) 0.1993(2) 0.98704(19) 0.0733(9) Uani d . 1 . .
    C C1 -0.0103(4) 0.5309(3) 0.8558(3) 0.0551(11) Uani d . 1 . .
    C C2 0.0842(4) 0.5933(3) 0.8338(3) 0.0588(11) Uani d . 1 . .
    C C3 0.0517(5) 0.6930(3) 0.7750(3) 0.0712(13) Uani d . 1 . .
    H H3A 0.1164 0.7324 0.7610 0.085 Uiso calc R 1 . .
    C C4 -0.0760(5) 0.7363(3) 0.7358(3) 0.0714(13) Uani d . 1 . .
    C C5 -0.1713(5) 0.6755(4) 0.7610(3) 0.0754(14) Uani d . 1 . .
    H H5A -0.2587 0.7029 0.7376 0.090 Uiso calc R 1 . .
    C C6 -0.1383(4) 0.5774(3) 0.8191(3) 0.0684(13) Uani d . 1 . .
    H H6 -0.2049 0.5396 0.8349 0.082 Uiso calc R 1 . .
    C C7 0.0252(4) 0.4233(3) 0.9121(3) 0.0582(11) Uani d . 1 . .
    H H7 -0.0404 0.3846 0.9253 0.070 Uiso calc R 1 . .
    C C8 0.2939(5) 0.2209(3) 1.0290(3) 0.0543(11) Uani d . 1 . .
    C C9 0.3083(4) 0.1059(3) 1.0819(3) 0.0524(11) Uani d . 1 . .
    C C10 0.4398(4) 0.0413(3) 1.1071(2) 0.0535(11) Uani d . 1 . .
    H H10 0.5157 0.0694 1.0926 0.064 Uiso calc R 1 . .
    C C11 0.4587(4) -0.0652(3) 1.1538(3) 0.0563(11) Uani d . 1 . .
    C C12 0.3502(5) -0.1082(4) 1.1782(3) 0.0751(14) Uani d . 1 . .
    H H12 0.3639 -0.1792 1.2118 0.090 Uiso calc R 1 . .
    C C13 0.2205(5) -0.0448(4) 1.1524(4) 0.110(2) Uani d . 1 . .
    H H13 0.1457 -0.0741 1.1666 0.132 Uiso calc R 1 . .
    C C14 0.1978(5) 0.0628(4) 1.1053(4) 0.0885(16) Uani d . 1 . .
    H H14 0.1080 0.1056 1.0895 0.106 Uiso calc R 1 . .
    C C15 -0.2541(6) 0.8936(4) 0.6502(4) 0.1111(19) Uani d . 1 . .
    H H15A -0.3211 0.8725 0.6993 0.133 Uiso calc R 1 . .
    H H15B -0.2739 0.9733 0.6430 0.133 Uiso calc R 1 . .
    C C16 -0.2698(8) 0.8644(6) 0.5664(4) 0.160(3) Uani d . 1 . .
    H H16A -0.1932 0.8731 0.5209 0.240 Uiso calc R 1 . .
    H H16B -0.3577 0.9118 0.5443 0.240 Uiso calc R 1 . .
    H H16C -0.2692 0.7886 0.5771 0.240 Uiso calc R 1 . .
    C C17 -0.0019(7) 0.8907(5) 0.6400(5) 0.129(3) Uani d . 1 . .
    H H17A 0.0494 0.8899 0.6904 0.155 Uiso calc R 1 . .
    H H17B -0.0495 0.9676 0.6163 0.155 Uiso calc R 1 . .
    C C18 0.1017(8) 0.8402(6) 0.5645(5) 0.171(4) Uani d . 1 . .
    H H18A 0.1509 0.7644 0.5874 0.256 Uiso calc R 1 . .
    H H18B 0.1683 0.8807 0.5444 0.256 Uiso calc R 1 . .
    H H18C 0.0525 0.8431 0.5131 0.256 Uiso calc R 1 . .
    C C19 0.6100(4) 0.4504(3) 0.7475(3) 0.0512(10) Uani d . 1 . .
    C C20 0.7394(5) 0.4277(3) 0.6918(3) 0.0661(13) Uani d . 1 . .
    C C21 0.7527(5) 0.4808(4) 0.6025(3) 0.0784(15) Uani d . 1 . .
    H H21 0.8405 0.4642 0.5678 0.094 Uiso calc R 1 . .
    C C22 0.6361(5) 0.5596(4) 0.5625(3) 0.0722(13) Uani d . 1 . .
    C C23 0.5055(5) 0.5822(3) 0.6168(3) 0.0681(13) Uani d . 1 . .
    H H23 0.4256 0.6336 0.5922 0.082 Uiso calc R 1 . .
    C C24 0.4960(4) 0.5285(3) 0.7059(3) 0.0606(11) Uani d . 1 . .
    H H24 0.4083 0.5451 0.7407 0.073 Uiso calc R 1 . .
    C C25 0.5939(4) 0.3970(3) 0.8421(3) 0.0548(11) Uani d . 1 . .
    H H25 0.5043 0.4107 0.8745 0.066 Uiso calc R 1 . .
    C C26 0.7832(5) 0.2151(3) 1.0193(3) 0.0576(11) Uani d . 1 . .
    C C27 0.7429(4) 0.1648(3) 1.1153(3) 0.0531(11) Uani d . 1 . .
    C C28 0.8251(4) 0.0584(3) 1.1485(3) 0.0595(12) Uani d . 1 . .
    H H28 0.9004 0.0196 1.1107 0.071 Uiso calc R 1 . .
    C C29 0.7937(5) 0.0109(4) 1.2382(3) 0.0661(13) Uani d . 1 . .
    C C30 0.6833(5) 0.0675(4) 1.2948(3) 0.0780(14) Uani d . 1 . .
    H H30 0.6631 0.0345 1.3551 0.094 Uiso calc R 1 . .
    C C31 0.6028(5) 0.1733(4) 1.2619(3) 0.0724(13) Uani d . 1 . .
    H H31 0.5284 0.2120 1.3004 0.087 Uiso calc R 1 . .
    C C32 0.6316(5) 0.2225(3) 1.1718(3) 0.0621(12) Uani d . 1 . .
    H H32 0.5765 0.2938 1.1496 0.074 Uiso calc R 1 . .
    C C33 0.5259(6) 0.6822(4) 0.4238(3) 0.108(2) Uani d . 1 . .
    H H33A 0.5483 0.6773 0.3581 0.130 Uiso calc R 1 . .
    H H33B 0.4471 0.6537 0.4466 0.130 Uiso calc R 1 . .
    C C34 0.4860(7) 0.7949(5) 0.4356(4) 0.134(2) Uani d . 1 . .
    H H34A 0.4598 0.8005 0.5003 0.201 Uiso calc R 1 . .
    H H34B 0.4071 0.8373 0.4012 0.201 Uiso calc R 1 . .
    H H34C 0.5639 0.8234 0.4134 0.201 Uiso calc R 1 . .
    C C35 0.8030(8) 0.6106(5) 0.4205(4) 0.124(2) Uani d . 1 . .
    H H35A 0.7998 0.6788 0.3778 0.149 Uiso calc R 1 . .
    H H35B 0.8706 0.5981 0.4644 0.149 Uiso calc R 1 . .
    C C36 0.8349(10) 0.5222(7) 0.3741(5) 0.195(4) Uani d . 1 . .
    H H36A 0.8597 0.4543 0.4172 0.292 Uiso calc R 1 . .
    H H36B 0.9131 0.5236 0.3277 0.292 Uiso calc R 1 . .
    H H36C 0.7544 0.5269 0.3448 0.292 Uiso calc R 1 . .
    H H2 0.092(5) 0.249(6) 1.003(5) 0.234 Uiso d D 1 . .
    H H5 0.584(3) 0.277(6) 0.988(5) 0.234 Uiso d D 1 . .
loop_
    _atom_site_aniso_label
    _atom_site_aniso_U_11
    _atom_site_aniso_U_22
    _atom_site_aniso_U_33
    _atom_site_aniso_U_12
    _atom_site_aniso_U_13
    _atom_site_aniso_U_23
    Cl1 0.0701(8) 0.0716(8) 0.1025(10) -0.0038(6) -0.0293(7) 0.0090(7)
    Cl2 0.0751(9) 0.0812(9) 0.1098(10) -0.0245(7) -0.0273(7) 0.0472(7)
    N1 0.051(2) 0.055(2) 0.061(2) -0.0210(17) -0.0106(17) 0.0139(17)
    N2 0.049(2) 0.052(2) 0.063(2) -0.0155(17) -0.0095(18) 0.0138(17)
    N3 0.092(3) 0.074(3) 0.128(4) -0.039(3) -0.058(3) 0.046(3)
    N4 0.055(2) 0.059(2) 0.058(2) -0.0243(18) -0.0094(18) 0.0131(18)
    N5 0.057(2) 0.063(2) 0.053(2) -0.0246(19) -0.0149(18) 0.0184(18)
    N6 0.098(4) 0.102(3) 0.066(3) -0.002(3) 0.006(3) 0.031(2)
    O1 0.0512(18) 0.083(2) 0.087(2) -0.0310(17) -0.0220(16) 0.0219(17)
    O2 0.0512(18) 0.0688(19) 0.083(2) -0.0303(16) -0.0139(15) 0.0136(16)
    O3 0.064(2) 0.097(2) 0.077(2) 0.0121(18) 0.0031(17) 0.024(2)
    O4 0.0496(19) 0.085(2) 0.076(2) -0.0279(17) -0.0101(16) 0.0232(16)
    C1 0.046(2) 0.051(2) 0.066(3) -0.019(2) -0.013(2) 0.010(2)
    C2 0.049(3) 0.060(3) 0.065(3) -0.020(2) -0.018(2) 0.009(2)
    C3 0.069(3) 0.060(3) 0.087(3) -0.037(2) -0.027(3) 0.026(2)
    C4 0.072(3) 0.055(3) 0.084(3) -0.025(3) -0.028(3) 0.021(2)
    C5 0.059(3) 0.070(3) 0.096(4) -0.029(3) -0.034(3) 0.027(3)
    C6 0.053(3) 0.067(3) 0.086(3) -0.028(2) -0.021(2) 0.016(2)
    C7 0.047(3) 0.055(3) 0.072(3) -0.024(2) -0.008(2) 0.008(2)
    C8 0.049(3) 0.054(3) 0.055(3) -0.016(2) -0.005(2) 0.002(2)
    C9 0.045(2) 0.054(3) 0.054(3) -0.014(2) -0.010(2) 0.002(2)
    C10 0.055(3) 0.054(3) 0.053(2) -0.020(2) -0.011(2) -0.003(2)
    C11 0.060(3) 0.050(3) 0.057(3) -0.009(2) -0.018(2) -0.008(2)
    C12 0.074(3) 0.053(3) 0.096(4) -0.022(3) -0.026(3) 0.012(2)
    C13 0.076(4) 0.075(4) 0.177(6) -0.042(3) -0.041(4) 0.041(4)
    C14 0.055(3) 0.067(3) 0.135(4) -0.028(3) -0.030(3) 0.034(3)
    C15 0.128(5) 0.089(4) 0.117(5) -0.042(4) -0.036(4) 0.014(4)
    C16 0.228(8) 0.231(8) 0.073(4) -0.150(7) -0.048(5) 0.019(5)
    C17 0.133(6) 0.091(4) 0.178(7) -0.076(5) -0.086(5) 0.072(5)
    C18 0.136(7) 0.190(8) 0.161(7) -0.075(6) -0.026(6) 0.079(6)
    C19 0.051(3) 0.045(2) 0.049(2) -0.011(2) -0.008(2) 0.0059(19)
    C20 0.058(3) 0.060(3) 0.060(3) -0.004(2) -0.003(2) 0.007(2)
    C21 0.066(3) 0.080(3) 0.057(3) 0.001(3) 0.010(2) 0.009(3)
    C22 0.084(4) 0.064(3) 0.054(3) -0.013(3) -0.007(3) 0.007(2)
    C23 0.067(3) 0.061(3) 0.058(3) -0.004(2) -0.015(2) 0.011(2)
    C24 0.055(3) 0.058(3) 0.058(3) -0.009(2) -0.007(2) 0.002(2)
    C25 0.054(3) 0.054(2) 0.054(3) -0.019(2) -0.008(2) 0.002(2)
    C26 0.051(3) 0.054(3) 0.067(3) -0.026(2) -0.014(2) 0.017(2)
    C27 0.047(3) 0.054(3) 0.060(3) -0.026(2) -0.015(2) 0.012(2)
    C28 0.044(2) 0.063(3) 0.067(3) -0.022(2) -0.012(2) 0.014(2)
    C29 0.050(3) 0.064(3) 0.076(3) -0.024(2) -0.022(2) 0.030(3)
    C30 0.074(4) 0.090(4) 0.070(3) -0.040(3) -0.018(3) 0.023(3)
    C31 0.072(3) 0.080(3) 0.060(3) -0.021(3) -0.004(3) -0.006(3)
    C32 0.061(3) 0.058(3) 0.066(3) -0.022(2) -0.019(2) 0.008(2)
    C33 0.149(6) 0.082(4) 0.069(4) -0.018(4) -0.005(4) 0.012(3)
    C34 0.179(7) 0.096(5) 0.110(5) -0.024(5) -0.008(4) -0.019(4)
    C35 0.191(8) 0.102(5) 0.078(4) -0.049(5) -0.032(5) 0.011(4)
    C36 0.303(12) 0.218(9) 0.105(6) -0.123(9) -0.037(6) -0.035(6)
_geom_special_details
;
All e.s.d.'s (except the e.s.d. in the dihedral angle between two l.s. planes)
are estimated using the full covariance matrix. The cell e.s.d.'s are taken
into account individually in the estimation of e.s.d.'s in distances, angles
and torsion angles; correlations between e.s.d.'s in cell parameters are only
used when they are defined by crystal symmetry. An approximate (isotropic)
treatment of cell e.s.d.'s is used for estimating e.s.d.'s involving l.s.
planes.
;
loop_
    _geom_bond_atom_site_label_1
    _geom_bond_atom_site_label_2
    _geom_bond_site_symmetry_2
    _geom_bond_distance
    _geom_bond_publ_flag
    Cl1 C11 . 1.732(4) ?
    Cl2 C29 . 1.736(4) ?
    N1 C7 . 1.285(4) ?
    N1 N2 . 1.392(4) ?
    N2 C8 . 1.347(5) ?
    N2 H2 . 0.90(6) ?
    N3 C4 . 1.380(5) ?
    N3 C17 . 1.435(6) ?
    N3 C15 . 1.500(6) ?
    N4 C25 . 1.283(4) ?
    N4 N5 . 1.392(4) ?
    N5 C26 . 1.349(5) ?
    N5 H5 . 0.90(5) ?
    N6 C22 . 1.375(5) ?
    N6 C33 . 1.462(6) ?
    N6 C35 . 1.620(7) ?
    O1 C2 . 1.360(4) ?
    O1 H1 . 0.8200 ?
    O2 C8 . 1.222(4) ?
    O3 C20 . 1.366(4) ?
    O3 H3 . 0.8200 ?
    O4 C26 . 1.232(4) ?
    C1 C6 . 1.379(5) ?
    C1 C2 . 1.404(5) ?
    C1 C7 . 1.435(5) ?
    C2 C3 . 1.374(5) ?
    C3 C4 . 1.393(5) ?
    C3 H3A . 0.9300 ?
    C4 C5 . 1.395(5) ?
    C5 C6 . 1.354(5) ?
    C5 H5A . 0.9300 ?
    C6 H6 . 0.9300 ?
    C7 H7 . 0.9300 ?
    C8 C9 . 1.507(5) ?
    C9 C14 . 1.372(5) ?
    C9 C10 . 1.377(5) ?
    C10 C11 . 1.377(5) ?
    C10 H10 . 0.9300 ?
    C11 C12 . 1.354(5) ?
    C12 C13 . 1.361(6) ?
    C12 H12 . 0.9300 ?
    C13 C14 . 1.388(5) ?
    C13 H13 . 0.9300 ?
    C14 H14 . 0.9300 ?
    C15 C16 . 1.411(7) ?
    C15 H15A . 0.9700 ?
    C15 H15B . 0.9700 ?
    C16 H16A . 0.9600 ?
    C16 H16B . 0.9600 ?
    C16 H16C . 0.9600 ?
    C17 C18 . 1.493(9) ?
    C17 H17A . 0.9700 ?
    C17 H17B . 0.9700 ?
    C18 H18A . 0.9600 ?
    C18 H18B . 0.9600 ?
    C18 H18C . 0.9600 ?
    C19 C24 . 1.389(5) ?
    C19 C20 . 1.401(5) ?
    C19 C25 . 1.438(5) ?
    C20 C21 . 1.369(5) ?
    C21 C22 . 1.399(5) ?
    C21 H21 . 0.9300 ?
    C22 C23 . 1.401(6) ?
    C23 C24 . 1.365(5) ?
    C23 H23 . 0.9300 ?
    C24 H24 . 0.9300 ?
    C25 H25 . 0.9300 ?
    C26 C27 . 1.490(5) ?
    C27 C32 . 1.382(5) ?
    C27 C28 . 1.387(5) ?
    C28 C29 . 1.380(5) ?
    C28 H28 . 0.9300 ?
    C29 C30 . 1.371(6) ?
    C30 C31 . 1.376(6) ?
    C30 H30 . 0.9300 ?
    C31 C32 . 1.385(5) ?
    C31 H31 . 0.9300 ?
    C32 H32 . 0.9300 ?
    C33 C34 . 1.418(6) ?
    C33 H33A . 0.9700 ?
    C33 H33B . 0.9700 ?
    C34 H34A . 0.9600 ?
    C34 H34B . 0.9600 ?
    C34 H34C . 0.9600 ?
    C35 C36 . 1.372(8) ?
    C35 H35A . 0.9700 ?
    C35 H35B . 0.9700 ?
    C36 H36A . 0.9600 ?
    C36 H36B . 0.9600 ?
    C36 H36C . 0.9600 ?
loop_
    _geom_angle_atom_site_label_1
    _geom_angle_atom_site_label_2
    _geom_angle_atom_site_label_3
    _geom_angle_site_symmetry_1
    _geom_angle_site_symmetry_3
    _geom_angle
    _geom_angle_publ_flag
    C7 N1 N2 . . 115.4(3) ?
    C8 N2 N1 . . 118.4(3) ?
    C8 N2 H2 . . 128(5) ?
    N1 N2 H2 . . 114(5) ?
    C4 N3 C17 . . 122.1(4) ?
    C4 N3 C15 . . 120.2(4) ?
    C17 N3 C15 . . 117.6(4) ?
    C25 N4 N5 . . 116.2(3) ?
    C26 N5 N4 . . 118.1(3) ?
    C26 N5 H5 . . 123(5) ?
    N4 N5 H5 . . 116(5) ?
    C22 N6 C33 . . 123.0(5) ?
    C22 N6 C35 . . 119.7(4) ?
    C33 N6 C35 . . 117.2(4) ?
    C2 O1 H1 . . 109.5 ?
    C20 O3 H3 . . 109.5 ?
    C6 C1 C2 . . 116.6(3) ?
    C6 C1 C7 . . 121.5(4) ?
    C2 C1 C7 . . 121.8(3) ?
    O1 C2 C3 . . 117.3(4) ?
    O1 C2 C1 . . 121.8(3) ?
    C3 C2 C1 . . 120.9(4) ?
    C2 C3 C4 . . 121.5(4) ?
    C2 C3 H3A . . 119.3 ?
    C4 C3 H3A . . 119.3 ?
    N3 C4 C3 . . 120.7(4) ?
    N3 C4 C5 . . 122.2(4) ?
    C3 C4 C5 . . 117.1(4) ?
    C6 C5 C4 . . 121.0(4) ?
    C6 C5 H5A . . 119.5 ?
    C4 C5 H5A . . 119.5 ?
    C5 C6 C1 . . 122.8(4) ?
    C5 C6 H6 . . 118.6 ?
    C1 C6 H6 . . 118.6 ?
    N1 C7 C1 . . 121.4(4) ?
    N1 C7 H7 . . 119.3 ?
    C1 C7 H7 . . 119.3 ?
    O2 C8 N2 . . 123.8(4) ?
    O2 C8 C9 . . 121.9(4) ?
    N2 C8 C9 . . 114.3(4) ?
    C14 C9 C10 . . 118.9(4) ?
    C14 C9 C8 . . 123.4(4) ?
    C10 C9 C8 . . 117.8(4) ?
    C11 C10 C9 . . 119.8(4) ?
    C11 C10 H10 . . 120.1 ?
    C9 C10 H10 . . 120.1 ?
    C12 C11 C10 . . 121.8(4) ?
    C12 C11 Cl1 . . 117.7(3) ?
    C10 C11 Cl1 . . 120.4(4) ?
    C11 C12 C13 . . 118.3(4) ?
    C11 C12 H12 . . 120.8 ?
    C13 C12 H12 . . 120.8 ?
    C12 C13 C14 . . 121.3(4) ?
    C12 C13 H13 . . 119.4 ?
    C14 C13 H13 . . 119.4 ?
    C9 C14 C13 . . 119.8(4) ?
    C9 C14 H14 . . 120.1 ?
    C13 C14 H14 . . 120.1 ?
    C16 C15 N3 . . 110.3(6) ?
    C16 C15 H15A . . 109.6 ?
    N3 C15 H15A . . 109.6 ?
    C16 C15 H15B . . 109.6 ?
    N3 C15 H15B . . 109.6 ?
    H15A C15 H15B . . 108.1 ?
    C15 C16 H16A . . 109.5 ?
    C15 C16 H16B . . 109.5 ?
    H16A C16 H16B . . 109.5 ?
    C15 C16 H16C . . 109.5 ?
    H16A C16 H16C . . 109.5 ?
    H16B C16 H16C . . 109.5 ?
    N3 C17 C18 . . 114.6(6) ?
    N3 C17 H17A . . 108.6 ?
    C18 C17 H17A . . 108.6 ?
    N3 C17 H17B . . 108.6 ?
    C18 C17 H17B . . 108.6 ?
    H17A C17 H17B . . 107.6 ?
    C17 C18 H18A . . 109.5 ?
    C17 C18 H18B . . 109.5 ?
    H18A C18 H18B . . 109.5 ?
    C17 C18 H18C . . 109.5 ?
    H18A C18 H18C . . 109.5 ?
    H18B C18 H18C . . 109.5 ?
    C24 C19 C20 . . 115.9(4) ?
    C24 C19 C25 . . 121.2(4) ?
    C20 C19 C25 . . 122.9(4) ?
    O3 C20 C21 . . 116.7(4) ?
    O3 C20 C19 . . 121.5(4) ?
    C21 C20 C19 . . 121.9(4) ?
    C20 C21 C22 . . 121.0(4) ?
    C20 C21 H21 . . 119.5 ?
    C22 C21 H21 . . 119.5 ?
    N6 C22 C21 . . 121.6(5) ?
    N6 C22 C23 . . 120.5(4) ?
    C21 C22 C23 . . 117.9(4) ?
    C24 C23 C22 . . 119.7(4) ?
    C24 C23 H23 . . 120.2 ?
    C22 C23 H23 . . 120.2 ?
    C23 C24 C19 . . 123.6(4) ?
    C23 C24 H24 . . 118.2 ?
    C19 C24 H24 . . 118.2 ?
    N4 C25 C19 . . 121.0(4) ?
    N4 C25 H25 . . 119.5 ?
    C19 C25 H25 . . 119.5 ?
    O4 C26 N5 . . 123.6(4) ?
    O4 C26 C27 . . 122.1(4) ?
    N5 C26 C27 . . 114.4(4) ?
    C32 C27 C28 . . 120.2(4) ?
    C32 C27 C26 . . 122.0(4) ?
    C28 C27 C26 . . 117.8(4) ?
    C29 C28 C27 . . 119.2(4) ?
    C29 C28 H28 . . 120.4 ?
    C27 C28 H28 . . 120.4 ?
    C30 C29 C28 . . 121.0(4) ?
    C30 C29 Cl2 . . 119.3(4) ?
    C28 C29 Cl2 . . 119.7(4) ?
    C29 C30 C31 . . 119.7(4) ?
    C29 C30 H30 . . 120.2 ?
    C31 C30 H30 . . 120.2 ?
    C30 C31 C32 . . 120.5(4) ?
    C30 C31 H31 . . 119.8 ?
    C32 C31 H31 . . 119.8 ?
    C27 C32 C31 . . 119.5(4) ?
    C27 C32 H32 . . 120.3 ?
    C31 C32 H32 . . 120.3 ?
    C34 C33 N6 . . 111.9(5) ?
    C34 C33 H33A . . 109.2 ?
    N6 C33 H33A . . 109.2 ?
    C34 C33 H33B . . 109.2 ?
    N6 C33 H33B . . 109.2 ?
    H33A C33 H33B . . 107.9 ?
    C33 C34 H34A . . 109.5 ?
    C33 C34 H34B . . 109.5 ?
    H34A C34 H34B . . 109.5 ?
    C33 C34 H34C . . 109.5 ?
    H34A C34 H34C . . 109.5 ?
    H34B C34 H34C . . 109.5 ?
    C36 C35 N6 . . 101.9(6) ?
    C36 C35 H35A . . 111.4 ?
    N6 C35 H35A . . 111.4 ?
    C36 C35 H35B . . 111.4 ?
    N6 C35 H35B . . 111.4 ?
    H35A C35 H35B . . 109.2 ?
    C35 C36 H36A . . 109.5 ?
    C35 C36 H36B . . 109.5 ?
    H36A C36 H36B . . 109.5 ?
    C35 C36 H36C . . 109.5 ?
    H36A C36 H36C . . 109.5 ?
    H36B C36 H36C . . 109.5 ?
loop_
    _geom_hbond_atom_site_label_D
    _geom_hbond_atom_site_label_H
    _geom_hbond_atom_site_label_A
    _geom_hbond_site_symmetry_A
    _geom_hbond_distance_DH
    _geom_hbond_distance_HA
    _geom_hbond_distance_DA
    _geom_hbond_angle_DHA
    O1 H1 N1 . 0.82 1.88 2.602(4) 146
    O3 H3 N4 . 0.82 1.91 2.625(4) 145
    N2 H2 O4 1_455 0.90(6) 2.22(6) 3.109(4) 168(7)
    N5 H5 O2 . 0.90(5) 2.00(4) 2.899(4) 176(7)
