# Supplementary material for: 3-Chloro-N′-(4-diethyl­amino-2-hy­droxy­benzyl­idene)benzohydrazide
Source: Acta Crystallogr Sect E Struct Rep Online. 2011 Jan 15;67(Pt 2):o383. doi: 10.1107/S1600536811001218 (PMC3051618; doi:10.1107/S1600536811001218)
Supplement: Supplementary file 2 [file e-67-0o383-Isup2.hkl]

# 
# h,k,l, Fc-squared, Fo-squared, sigma(Fo-squared) and status flag 
# 
data_I
_shelx_title ' test_0m in P-1' 
_shelx_refln_list_code          4 
_shelx_F_calc_maximum      204.12 
_exptl_crystal_F_000       728.00 
_reflns_d_resolution_high  0.7829 
 
loop_ 
 _symmetry_equiv_pos_as_xyz 
 'x, y, z' 
 '-x, -y, -z' 
 
_cell_length_a    10.0868 
_cell_length_b    12.9390 
_cell_length_c    14.7796 
_cell_angle_alpha  78.408 
_cell_angle_beta   80.726 
_cell_angle_gamma  70.632 
 
_shelx_F_squared_multiplier     1.000 
 
loop_ 
 _refln_index_h 
 _refln_index_k 
 _refln_index_l 
 _refln_F_squared_calc 
 _refln_F_squared_meas 
 _refln_F_squared_sigma 
 _refln_observed_status 
   1   0   0       23.56       32.43      4.87 o 
   2   0   0     1713.00     1747.94     44.36 o 
   3   0   0      595.60      598.06     19.61 o 
   4   0   0     2172.29     2267.06     49.07 o 
   5   0   0        1.68        6.59      6.52 o 
   6   0   0        0.61       -0.77      6.69 o 
   7   0   0      141.22      102.72     16.22 o 
   8   0   0      130.00      128.87     19.21 o 
   9   0   0        7.83        7.36     11.13 o 
  10   0   0       78.96       65.35     25.06 o 
  11   0   0        4.30       28.81     20.31 o 
  12   0   0        0.25        4.12     22.73 o 
 -11   1   0       54.97       36.07     24.05 o 
 -10   1   0        2.92       19.66     13.29 o 
  -9   1   0       84.43       96.18     26.58 o 
  -8   1   0       12.93       20.01     11.43 o 
  -7   1   0       76.90       74.82     15.14 o 
  -6   1   0      129.52      137.17     16.22 o 
  -5   1   0      706.87      705.99     28.14 o 
  -4   1   0      494.40      423.45     19.79 o 
  -3   1   0      947.51      798.84     54.98 o 
  -2   1   0       12.62       11.70      5.53 o 
  -1   1   0       64.57       54.81      6.03 o 
   2   1   0     1636.57     1580.65     26.73 o 
   3   1   0       11.75        5.51      5.03 o 
   4   1   0       33.70       33.25      7.48 o 
   5   1   0      115.33       86.41     17.50 o 
   6   1   0      207.10      184.94     26.81 o 
   7   1   0       10.68        5.67      9.33 o 
   8   1   0      292.79      301.72     25.11 o 
   9   1   0       37.16       37.73     13.73 o 
  10   1   0       46.66       39.39     20.50 o 
  11   1   0        6.16       -0.98     17.53 o 
  12   1   0       11.85      -15.16     17.76 o 
 -11   2   0       12.12      -17.35     17.42 o 
 -10   2   0        0.00        2.59     12.54 o 
  -9   2   0        1.80       22.45     14.38 o 
  -8   2   0        0.24       -1.70      9.90 o 
  -7   2   0      299.13      271.52     26.61 o 
  -6   2   0        2.61        4.17      7.51 o 
  -5   2   0      444.72      447.48     36.78 o 
  -4   2   0     3431.93     3576.22     97.89 o 
  -3   2   0       88.97       98.68     10.73 o 
  -2   2   0      371.29      389.19     15.48 o 
  -1   2   0     1148.24     1066.42     29.78 o 
   0   2   0       80.35       76.84      4.53 o 
   1   2   0      368.65      407.44     14.51 o 
   2   2   0        3.44        4.76      2.93 o 
   3   2   0     1570.67     1572.81     30.16 o 
   4   2   0      309.90      343.97     15.82 o 
   5   2   0      121.45      126.88     12.52 o 
   6   2   0      295.27      332.56     20.36 o 
   7   2   0      372.20      375.62     24.37 o 
   8   2   0       20.67       23.40      9.73 o 
   9   2   0      374.49      399.64     29.92 o 
  10   2   0        1.73       -7.39     15.75 o 
  11   2   0       46.42       22.91     21.61 o 
  12   2   0        0.19       -9.56     18.36 o 
 -11   3   0        0.35       -2.77     17.01 o 
 -10   3   0        0.19        1.78     13.08 o 
  -9   3   0       16.06       24.60     13.73 o 
  -8   3   0      482.61      570.13     54.56 o 
  -7   3   0      117.03      107.22     27.32 o 
  -6   3   0      198.59      217.10     21.56 o 
  -5   3   0       67.19       31.01     14.16 o 
  -4   3   0      707.94      662.10     38.47 o 
  -3   3   0      187.19      225.44     15.91 o 
  -2   3   0        0.99        7.11      5.23 o 
  -1   3   0      214.03      231.30      9.73 o 
   0   3   0     4083.32     3817.07     46.61 o 
   1   3   0      167.62      199.88     12.73 o 
   2   3   0      824.34      803.75     15.74 o 
   3   3   0     2813.91     2857.43     42.59 o 
   4   3   0      221.86      226.48     20.13 o 
   5   3   0      500.00      556.68     29.81 o 
   6   3   0     1144.52     1097.70     66.84 o 
   7   3   0      192.26      173.43     17.57 o 
   8   3   0      393.20      367.82     52.38 o 
   9   3   0      110.59      115.95     20.67 o 
  11   3   0       48.21       43.51     22.52 o 
  12   3   0       10.77        4.47     19.74 o 
 -10   4   0        0.86        6.44     14.26 o 
  -9   4   0       27.39       22.51     15.45 o 
  -8   4   0       88.90      128.86     39.01 o 
  -7   4   0      190.18      236.76     25.74 o 
  -6   4   0       25.85       31.63     11.69 o 
  -5   4   0      853.78      882.85     35.86 o 
  -4   4   0      144.56      125.59     21.22 o 
  -3   4   0      134.27      148.00     14.43 o 
  -2   4   0       59.98       43.43      8.65 o 
  -1   4   0      111.38      119.13     11.61 o 
   0   4   0     2854.70     2664.77     71.65 o 
   1   4   0      576.61      562.47     13.40 o 
   2   4   0      197.39      190.65      7.51 o 
   3   4   0      109.71       88.74      7.11 o 
   4   4   0     4762.24     4891.02     67.94 o 
   5   4   0        0.38        2.40      4.79 o 
   6   4   0       26.83       39.36      8.83 o 
   7   4   0      122.85      140.95     21.73 o 
   8   4   0       21.23       23.15     14.64 o 
   9   4   0       59.69       48.27     15.94 o 
  10   4   0       39.10       51.59     49.75 o 
  11   4   0        0.94       11.46     17.04 o 
 -10   5   0        7.72       -3.79     23.26 o 
  -9   5   0        2.64        3.39     22.31 o 
  -8   5   0      114.24      136.07     23.79 o 
  -7   5   0       15.37       20.09     12.56 o 
  -6   5   0      186.74      183.66     22.77 o 
  -5   5   0      135.53      140.66     18.92 o 
  -4   5   0        2.32        1.37      7.38 o 
  -3   5   0       94.23       88.84     17.76 o 
  -2   5   0       72.81       74.07     12.89 o 
  -1   5   0     1163.03     1056.24     24.77 o 
   0   5   0       12.08       14.26      4.88 o 
   1   5   0      508.39      542.89     14.09 o 
   2   5   0        1.20       -2.62      4.24 o 
   3   5   0      795.23      886.66     19.56 o 
   4   5   0      288.02      352.67     14.08 o 
   5   5   0        0.61        7.72      6.09 o 
   6   5   0       71.58      101.14     13.81 o 
   7   5   0      164.62      166.27     15.35 o 
   8   5   0      127.92      131.03     14.86 o 
   9   5   0        0.49       13.47     13.30 o 
  10   5   0        0.21       78.09     29.83 o 
  -9   6   0        0.05       -6.57     20.10 o 
  -8   6   0       35.63       36.08     23.67 o 
  -7   6   0       29.88       38.91     23.77 o 
  -6   6   0       22.01       18.42     12.14 o 
  -5   6   0       37.07       39.24     13.34 o 
  -4   6   0        2.98       23.55     15.30 o 
  -3   6   0      527.60      507.05     38.68 o 
  -2   6   0      220.80      225.58     14.62 o 
  -1   6   0      451.03      401.00     16.30 o 
   0   6   0      376.70      411.12     15.49 o 
   1   6   0      839.64      853.41     19.96 o 
   2   6   0      342.71      313.15     20.25 o 
   3   6   0      474.85      448.04     21.14 o 
   4   6   0        2.27        4.51      4.62 o 
   5   6   0       77.15       69.03      8.76 o 
   6   6   0       67.05       55.60      9.45 o 
   7   6   0      141.99      135.71     13.47 o 
   8   6   0        3.57       19.93     29.46 o 
   9   6   0       13.29       32.83     26.91 o 
  10   6   0       27.44      123.48     43.48 o 
  11   6   0       43.28      149.16     43.24 o 
  -9   7   0        3.45       24.67     18.41 o 
  -8   7   0       17.79       44.47     20.78 o 
  -7   7   0        9.26       26.08     20.06 o 
  -6   7   0        0.50        6.95     16.75 o 
  -5   7   0       14.53      -10.87     13.90 o 
  -4   7   0      236.38      235.30     21.71 o 
  -3   7   0      181.10      211.85     19.26 o 
  -2   7   0       47.96       34.33      9.77 o 
  -1   7   0      769.85      824.78     24.81 o 
   0   7   0      558.70      562.76     19.16 o 
   1   7   0     1840.79     1814.70     33.44 o 
   2   7   0      577.50      514.79     23.36 o 
   3   7   0      152.35      153.84     10.21 o 
   4   7   0       85.82       89.25      8.27 o 
   5   7   0       96.42      101.94     15.08 o 
   6   7   0      206.08      185.90     54.39 o 
   7   7   0      265.49      288.27     23.92 o 
   8   7   0      151.50      149.50     56.62 o 
   9   7   0       35.14       86.74     38.96 o 
  10   7   0        0.27       75.73     31.72 o 
  11   7   0       12.86      122.86     38.68 o 
  -8   8   0        3.11       28.62     17.68 o 
  -7   8   0        6.36        6.05     13.96 o 
  -6   8   0       10.34        7.74     12.43 o 
  -5   8   0      100.25      139.38     33.33 o 
  -4   8   0      341.38      261.52     24.01 o 
  -3   8   0      330.51      378.81     25.83 o 
  -2   8   0       32.30       26.94     11.26 o 
  -1   8   0      321.06      381.49     24.22 o 
   0   8   0       41.83       50.25      9.49 o 
   1   8   0        5.29        3.41      4.87 o 
   2   8   0       11.34        6.29      4.78 o 
   3   8   0       88.19      105.87     15.83 o 
   4   8   0      100.71      118.19     16.98 o 
   5   8   0       62.29       59.29     18.98 o 
   6   8   0      111.93      129.00     19.73 o 
   7   8   0       34.40       25.83     12.40 o 
   8   8   0      114.21      198.73     62.49 o 
   9   8   0       28.82       68.85     38.77 o 
  10   8   0       16.81       80.85     35.08 o 
  11   8   0        4.04      116.16     37.12 o 
  -7   9   0       10.91       23.09     17.07 o 
  -6   9   0        9.43        0.28     13.26 o 
  -5   9   0       21.97       33.91     15.55 o 
  -4   9   0       53.02       74.89     16.68 o 
  -3   9   0      281.84      235.37     27.90 o 
  -2   9   0       66.90       72.52     14.16 o 
  -1   9   0      203.43      282.70     21.13 o 
   0   9   0        1.57       -0.83      6.14 o 
   1   9   0       43.52       34.75     12.90 o 
   2   9   0        3.02        1.58      8.50 o 
   3   9   0      158.61      143.27     18.82 o 
   4   9   0        2.06       -3.37      7.68 o 
   5   9   0       68.49       79.01     19.20 o 
   6   9   0        2.03       -4.09      8.05 o 
   7   9   0       44.90       41.86     35.71 o 
   8   9   0       38.89       46.65     39.63 o 
   9   9   0       88.60      163.41     60.25 o 
  10   9   0      109.56      150.25     55.78 o 
  11   9   0        0.34       97.99     35.31 o 
  12   9   0       30.74      197.34     54.12 o 
  -7  10   0        0.03       -8.73     14.99 o 
  -6  10   0       16.39       40.61     17.86 o 
  -5  10   0       22.33       19.67     15.82 o 
  -4  10   0       42.92       36.48     15.20 o 
  -3  10   0       11.90       -2.59     10.24 o 
  -2  10   0        3.55        2.11      9.70 o 
  -1  10   0       47.95       52.17     13.24 o 
   0  10   0       26.62       48.73     19.23 o 
   1  10   0       73.86       55.07     15.97 o 
   2  10   0       69.12       67.88     17.05 o 
   3  10   0       19.87       20.00     11.27 o 
   4  10   0        1.82        7.35     10.29 o 
   5  10   0      217.56      264.65     43.59 o 
   6  10   0      245.56      208.41     23.91 o 
   7  10   0        0.03       27.52     29.45 o 
   8  10   0       24.12       56.80     38.85 o 
   9  10   0        1.30       50.91     33.96 o 
  10  10   0        2.90       91.69     35.97 o 
  11  10   0        0.47      104.96     37.90 o 
  -6  11   0       21.01       30.04     19.42 o 
  -5  11   0        5.65       23.39     16.45 o 
  -4  11   0        0.09       -0.95     12.56 o 
  -3  11   0       14.94        5.11     17.05 o 
  -2  11   0        4.70       34.50     20.10 o 
  -1  11   0       10.79       22.36     17.87 o 
   0  11   0       37.40       21.14     18.13 o 
   1  11   0        0.05       -5.93     12.87 o 
   2  11   0       43.70       47.46     16.92 o 
   3  11   0      152.84      144.45     22.94 o 
   4  11   0       10.06        3.90     11.51 o 
   5  11   0        0.02        1.15     10.86 o 
   6  11   0      327.74      316.49     30.02 o 
   7  11   0        1.19       24.58     28.97 o 
   8  11   0        0.63       31.39     26.58 o 
   9  11   0        0.29       70.18     35.91 o 
  10  11   0        0.08       74.33     35.49 o 
  11  11   0        0.18      114.28     38.92 o 
  -5  12   0        4.63       28.41     29.13 o 
  -4  12   0        5.55       35.53     27.46 o 
  -3  12   0        1.54      -18.78     17.09 o 
  -2  12   0        6.49       11.87     18.33 o 
  -1  12   0        2.91      -12.17     14.10 o 
   0  12   0       10.46       28.77     19.34 o 
   1  12   0        0.30       -5.49     12.29 o 
   2  12   0       17.72       12.34     15.14 o 
   3  12   0        6.17        3.55     12.42 o 
   4  12   0        0.26       13.64     13.19 o 
   5  12   0       42.90       38.35     15.31 o 
   6  12   0        1.08       61.51     39.05 o 
   7  12   0        2.32       34.32     36.43 o 
   8  12   0        4.70       32.43     28.44 o 
   9  12   0       34.57      169.70     53.77 o 
  10  12   0        0.13       64.13     34.01 o 
  11  12   0        3.11      102.63     46.06 o 
  -4  13   0        2.71       12.31     24.53 o 
  -3  13   0        2.00        3.57     21.29 o 
  -2  13   0        0.89      -20.74     17.96 o 
  -1  13   0       21.52        5.65     19.90 o 
   0  13   0        1.29        9.56     18.04 o 
   1  13   0       16.50       15.05     19.27 o 
   2  13   0        3.15       -6.99     15.35 o 
   3  13   0        3.77       12.83     14.99 o 
   4  13   0       10.54       17.11     14.01 o 
   5  13   0       24.34        6.46     24.74 o 
   6  13   0        2.39       53.89     37.13 o 
   7  13   0       26.69      111.89     48.21 o 
   8  13   0        7.35      121.68     48.68 o 
   9  13   0       14.43      109.28     46.09 o 
  10  13   0        6.04       93.62     47.55 o 
  -2  14   0       13.06       -7.95     20.31 o 
  -1  14   0        0.30       11.50     23.06 o 
   0  14   0        0.02        2.03     20.41 o 
   1  14   0        0.01       13.19     20.16 o 
   2  14   0        0.69        1.16     18.58 o 
   3  14   0        0.30       -4.26     16.00 o 
   4  14   0        3.03       23.07     44.62 o 
   5  14   0        9.83       76.53     41.69 o 
   6  14   0       50.32      120.11     50.69 o 
   7  14   0       21.32       86.47     35.69 o 
   8  14   0        0.00       95.70     41.68 o 
   9  14   0        2.42       89.40     45.64 o 
   0  15   0        4.26       20.22     23.82 o 
   1  15   0        2.11       20.08     23.54 o 
   2  15   0       22.15       55.78     26.65 o 
   3  15   0       14.39       -9.75     18.30 o 
   4  15   0        3.35       -6.71     17.05 o 
   5  15   0        0.17       98.54     42.02 o 
   6  15   0        1.45       90.51     40.60 o 
   7  15   0        5.18      108.44     43.76 o 
   8  15   0       42.46      156.57     57.00 o 
   3  16   0        4.77       -1.45     21.67 o 
  -7 -15   1        0.81       89.30     47.24 o 
  -6 -15   1        0.81       65.16     41.46 o 
  -5 -15   1        1.49       42.91     36.80 o 
  -3 -15   1        2.42        0.53     20.85 o 
  -2 -15   1        0.01       10.20     21.60 o 
  -1 -15   1        0.62        6.93     20.13 o 
   0 -15   1        6.23       10.39     21.09 o 
  -9 -14   1       46.95      132.99     55.78 o 
  -8 -14   1        0.45       90.28     45.70 o 
  -7 -14   1       23.18      114.09     46.66 o 
  -6 -14   1        3.35       58.44     41.75 o 
  -5 -14   1        5.38       39.68     37.45 o 
  -4 -14   1        0.28       20.62     31.70 o 
  -3 -14   1        7.20      -16.16     14.71 o 
  -2 -14   1        0.02        0.58     19.68 o 
  -1 -14   1        0.52       -0.59     17.85 o 
   0 -14   1        9.50       32.47     24.24 o 
   1 -14   1       20.61       20.34     25.91 o 
   2 -14   1       25.32       31.44     26.48 o 
 -10 -13   1        0.22       91.95     44.96 o 
  -9 -13   1        5.04      118.80     48.00 o 
  -8 -13   1       97.50      210.63     66.06 o 
  -7 -13   1        2.81       84.79     44.77 o 
  -6 -13   1      100.53      139.47     57.09 o 
  -5 -13   1        0.16       28.01     34.70 o 
  -4 -13   1        4.75        2.79     23.21 o 
  -3 -13   1        0.00        8.54     18.08 o 
  -2 -13   1       68.09       70.43     26.31 o 
  -1 -13   1       15.76        3.26     16.80 o 
   0 -13   1       26.93       10.27     19.60 o 
   1 -13   1       32.11       14.52     21.27 o 
   2 -13   1        0.78        8.65     20.42 o 
   3 -13   1        3.43       11.40     20.80 o 
 -10 -12   1        1.32       71.58     42.57 o 
  -9 -12   1        8.96       64.72     41.64 o 
  -8 -12   1        0.44       96.57     45.58 o 
  -7 -12   1        0.52       56.08     40.27 o 
  -6 -12   1      126.09      171.09     60.30 o 
  -5 -12   1        0.19       26.34     32.35 o 
  -4 -12   1       61.29       46.73     32.66 o 
  -3 -12   1       39.93       41.45     16.99 o 
  -2 -12   1       71.24       37.71     16.68 o 
  -1 -12   1        7.96       16.89     17.24 o 
   0 -12   1        4.91       -5.41     16.71 o 
   1 -12   1       45.81       76.52     26.67 o 
   2 -12   1       17.15       -7.07     15.90 o 
   3 -12   1        9.02       18.15     20.61 o 
   4 -12   1       21.46       -1.64     19.14 o 
   5 -12   1       11.56       19.60     27.40 o 
 -11 -11   1        3.01       84.63     40.64 o 
 -10 -11   1        9.24      114.32     51.83 o 
  -9 -11   1       11.35       67.19     38.66 o 
  -8 -11   1        5.99       32.58     33.45 o 
  -7 -11   1       19.23       41.97     39.70 o 
  -6 -11   1      352.70      307.73     76.74 o 
  -5 -11   1        0.35        8.31     11.51 o 
  -4 -11   1      451.29      414.65     45.44 o 
  -3 -11   1      558.31      551.22     36.43 o 
  -2 -11   1       13.48       13.80     13.06 o 
  -1 -11   1        0.30       -7.33     11.79 o 
   0 -11   1        6.87        3.23     15.35 o 
   1 -11   1       65.24       68.15     24.70 o 
   2 -11   1       20.31       35.31     20.86 o 
   3 -11   1       73.14       47.63     15.33 o 
   4 -11   1        0.71       13.08     13.86 o 
   5 -11   1       19.45       24.28     15.66 o 
   6 -11   1        5.59        4.45     17.07 o 
 -11 -10   1        4.57      104.29     43.49 o 
 -10 -10   1       44.57       90.00     44.73 o 
  -9 -10   1        0.20       32.64     33.37 o 
  -8 -10   1       12.59       11.48     27.61 o 
  -7 -10   1       12.78       21.53     30.26 o 
  -6 -10   1       97.75      180.86     60.39 o 
  -5 -10   1      152.52      166.35     36.57 o 
  -4 -10   1      194.29      178.53     21.41 o 
  -3 -10   1       30.92       28.63     14.15 o 
  -2 -10   1      126.39      124.94     20.67 o 
  -1 -10   1       39.24       72.26     18.12 o 
   0 -10   1      131.31       81.26     23.53 o 
   1 -10   1       12.04        4.91      9.03 o 
   2 -10   1        9.52       24.13     11.21 o 
   3 -10   1        2.86       -9.34      9.79 o 
   4 -10   1        1.96       -6.58     11.20 o 
   5 -10   1       18.21       16.23     23.83 o 
   6 -10   1        8.11       11.56     15.99 o 
   7 -10   1        3.88       -7.32     16.88 o 
 -12  -9   1       13.17      154.54     49.80 o 
 -11  -9   1       14.17      102.82     42.40 o 
 -10  -9   1       13.03       77.63     41.26 o 
  -9  -9   1      119.27      161.04     60.43 o 
  -8  -9   1       95.92       60.75     44.03 o 
  -7  -9   1       61.22       68.15     43.52 o 
  -6  -9   1       15.48      -20.94     24.34 o 
  -5  -9   1      252.05      231.70     23.36 o 
  -4  -9   1      830.28      768.66     36.43 o 
  -3  -9   1       89.35      102.18     16.77 o 
  -2  -9   1      121.70      131.28     19.37 o 
  -1  -9   1        6.64       -0.31      5.37 o 
   0  -9   1      390.26      378.67     18.69 o 
   1  -9   1        1.40       -0.63      8.72 o 
   2  -9   1       43.78       32.02     11.84 o 
   3  -9   1      257.32      220.71     22.06 o 
   4  -9   1      115.82      121.97     22.66 o 
   5  -9   1        3.86       -9.85     14.16 o 
   6  -9   1        0.07       10.30     13.63 o 
   7  -9   1        0.02       -0.74     15.18 o 
 -12  -8   1        2.57      123.01     40.90 o 
 -11  -8   1       47.25      152.26     47.22 o 
 -10  -8   1        1.82       55.36     29.59 o 
  -9  -8   1       62.37      105.59     49.35 o 
  -8  -8   1       29.85       45.54     37.73 o 
  -7  -8   1      230.89      303.98     73.27 o 
  -6  -8   1       30.52       44.12     12.65 o 
  -5  -8   1       37.58       32.18     10.89 o 
  -4  -8   1       12.58       14.56      8.77 o 
  -3  -8   1      779.40      746.26     33.80 o 
  -2  -8   1       27.89       33.05      6.90 o 
  -1  -8   1      256.16      241.05     17.51 o 
   0  -8   1       21.19       16.93      6.87 o 
   1  -8   1       78.93       77.98     12.24 o 
   2  -8   1       84.12       91.00     14.56 o 
   3  -8   1       27.53       20.99     10.52 o 
   4  -8   1      262.76      257.54     24.31 o 
   5  -8   1      176.73      180.32     26.44 o 
   6  -8   1        0.11       22.27     13.74 o 
   7  -8   1        3.61       -0.65     13.84 o 
   8  -8   1        4.63        2.73     15.84 o 
 -11  -7   1       14.32      107.27     41.46 o 
 -10  -7   1       24.09       64.75     34.98 o 
  -9  -7   1        0.58       36.25     30.14 o 
  -8  -7   1      149.20      134.81     53.01 o 
  -7  -7   1        8.43       -8.84     23.99 o 
  -6  -7   1       22.51       11.68     12.77 o 
  -5  -7   1        1.02        5.78      9.93 o 
  -4  -7   1       86.18       98.68     13.87 o 
  -3  -7   1      210.43      227.90     11.10 o 
  -2  -7   1       49.17       51.19      6.77 o 
  -1  -7   1        0.36        1.36      4.31 o 
   0  -7   1      202.87      209.72     13.43 o 
   1  -7   1       77.04       62.69      9.58 o 
   2  -7   1       16.84       31.27     10.12 o 
   3  -7   1       81.97       88.02     14.43 o 
   4  -7   1       87.27       94.97     16.10 o 
   5  -7   1       78.92       99.67     18.08 o 
   6  -7   1       79.46       95.57     23.29 o 
   7  -7   1        6.65        7.73     14.08 o 
   8  -7   1        5.71        5.49     14.58 o 
   9  -7   1        3.89       37.86     18.49 o 
 -11  -6   1       71.92      159.71     50.75 o 
 -10  -6   1        0.73       43.62     30.39 o 
  -9  -6   1       10.63       47.96     30.88 o 
  -8  -6   1       16.80        7.75     28.05 o 
  -7  -6   1        7.46        5.85      9.67 o 
  -6  -6   1       45.75       37.38      8.06 o 
  -5  -6   1      402.11      379.09     15.77 o 
  -4  -6   1      310.63      270.25     12.47 o 
  -3  -6   1      515.13      531.12     15.70 o 
  -2  -6   1      632.61      665.23     17.12 o 
  -1  -6   1      436.39      448.58     14.82 o 
   0  -6   1      219.03      243.62     19.43 o 
   1  -6   1       79.04      114.64     13.13 o 
   2  -6   1     1153.69     1230.20     31.60 o 
   3  -6   1      414.44      483.59     35.22 o 
   4  -6   1      291.23      280.58     22.50 o 
   5  -6   1        0.04       12.87     11.29 o 
   6  -6   1       53.92       75.14     17.31 o 
   7  -6   1       65.25      100.35     22.09 o 
   8  -6   1       24.49       46.44     17.79 o 
   9  -6   1        0.28        7.86     18.29 o 
 -10  -5   1       69.30       49.35     45.11 o 
  -9  -5   1       24.29       71.49     18.14 o 
  -8  -5   1       16.32        8.58     13.17 o 
  -7  -5   1      157.25      186.81     15.23 o 
  -6  -5   1      118.47      141.31     12.14 o 
  -5  -5   1      205.56      185.75     11.86 o 
  -4  -5   1      383.91      382.48     14.29 o 
  -3  -5   1      259.73      246.80     10.69 o 
  -2  -5   1      806.63      848.74     18.36 o 
  -1  -5   1       23.84       20.17      4.69 o 
   0  -5   1     3410.22     3259.89     47.78 o 
   1  -5   1     1913.39     1977.40     36.90 o 
   2  -5   1       25.02       16.45      6.35 o 
   3  -5   1      865.41      899.67     31.10 o 
   4  -5   1      249.82      243.72     32.33 o 
   5  -5   1       22.72       13.32     14.93 o 
   6  -5   1        2.77        4.32     16.45 o 
   7  -5   1        0.21        8.93     17.80 o 
   8  -5   1       83.60       92.76     33.40 o 
   9  -5   1        0.08        8.98     13.41 o 
  10  -5   1        6.26        1.48     15.85 o 
 -11  -4   1       23.61       10.81     17.81 o 
 -10  -4   1        2.35       -7.29     14.78 o 
  -9  -4   1        1.77       10.16     11.75 o 
  -8  -4   1       27.86       52.53     24.91 o 
  -7  -4   1       51.58       60.42     14.61 o 
  -6  -4   1       76.33       76.88      9.90 o 
  -5  -4   1     1282.70     1560.97     33.25 o 
  -4  -4   1      557.96      579.97     21.52 o 
  -3  -4   1     3166.96     3219.22     49.79 o 
  -2  -4   1      454.89      473.27     12.55 o 
  -1  -4   1       21.24       18.23      4.03 o 
   0  -4   1     1425.76     1346.99     25.19 o 
   1  -4   1      126.56      122.16     13.75 o 
   2  -4   1        2.89        1.52      4.89 o 
   3  -4   1       12.24        3.71      9.73 o 
   4  -4   1      601.18      600.31     27.62 o 
   5  -4   1      132.32      120.94     17.13 o 
   6  -4   1        0.17        1.55      9.59 o 
   7  -4   1       18.59       13.58     11.86 o 
   8  -4   1       40.57       37.65     23.24 o 
   9  -4   1       39.84       13.62     22.63 o 
  10  -4   1        8.00       -0.01     23.63 o 
 -12  -3   1        3.53        4.73     22.89 o 
 -11  -3   1        2.81        9.37     17.67 o 
 -10  -3   1       83.75       92.03     25.43 o 
  -9  -3   1        0.18       14.81     21.68 o 
  -8  -3   1      125.68      118.44     20.71 o 
  -7  -3   1       29.90       30.26      9.88 o 
  -6  -3   1      908.80     1001.22     43.56 o 
  -5  -3   1      600.79      618.52     28.56 o 
  -4  -3   1        0.80        4.78      4.33 o 
  -3  -3   1       59.20       67.19      6.29 o 
  -2  -3   1      952.67      999.00     18.11 o 
  -1  -3   1     4023.37     3936.95     47.76 o 
   0  -3   1       12.51        5.32      4.73 o 
   1  -3   1     1834.01     1921.19     31.63 o 
   2  -3   1       78.60       63.49     13.07 o 
   3  -3   1     2685.92     2656.77     57.72 o 
   4  -3   1     1935.48     1909.38     48.04 o 
   5  -3   1       57.87       41.48     12.77 o 
   6  -3   1      132.10      133.30     18.46 o 
   7  -3   1      276.23      347.18     28.60 o 
   8  -3   1      113.85       68.01     35.71 o 
   9  -3   1        0.38       -4.27     10.70 o 
  10  -3   1       56.90       46.72     26.90 o 
  11  -3   1       14.76       -2.06     25.62 o 
 -12  -2   1        1.80        1.26     20.83 o 
 -11  -2   1       38.05       33.53     21.15 o 
 -10  -2   1        5.28       10.32     16.82 o 
  -9  -2   1      382.87      307.73     36.36 o 
  -8  -2   1        2.23       12.88      9.03 o 
  -7  -2   1       62.69       49.10     10.46 o 
  -6  -2   1       23.90       34.87      9.13 o 
  -5  -2   1      946.75     1115.34     29.08 o 
  -4  -2   1     1068.08      929.25     23.63 o 
  -3  -2   1      230.86      203.32     13.80 o 
  -2  -2   1       27.36       15.70      8.55 o 
  -1  -2   1        1.22       -1.07      1.91 o 
   0  -2   1      763.35      682.08     13.27 o 
   1  -2   1      243.56      266.26     15.44 o 
   2  -2   1        4.72        9.06      5.11 o 
   3  -2   1      707.28      667.47     23.47 o 
   4  -2   1     2837.65     2986.98     59.99 o 
   5  -2   1        1.36       -0.01      6.98 o 
   6  -2   1       37.90       37.73     21.71 o 
   7  -2   1     1144.68     1185.82     45.55 o 
   8  -2   1      213.86      222.68     25.41 o 
   9  -2   1      102.34       56.52     16.73 o 
  10  -2   1        6.18       -5.58     13.21 o 
  11  -2   1        0.81        1.79     24.70 o 
 -12  -1   1       10.60       -9.39     19.01 o 
 -11  -1   1        1.41        4.57     17.58 o 
 -10  -1   1        4.48       -8.35     15.32 o 
  -9  -1   1       81.82       73.29     23.08 o 
  -8  -1   1     1020.36     1018.18     57.38 o 
  -7  -1   1        0.31        1.70      6.88 o 
  -6  -1   1        1.43        8.54      6.70 o 
  -5  -1   1     1405.36     1348.83     33.05 o 
  -4  -1   1     1193.13     1182.42     27.65 o 
  -3  -1   1     2787.79     2760.68     55.43 o 
  -1  -1   1     1011.95     1058.84     21.14 o 
   0  -1   1     2631.07     2313.35     34.59 o 
   1  -1   1      389.97      344.09     10.70 o 
   2  -1   1      813.86      757.44     27.13 o 
   3  -1   1      315.35      276.16     20.19 o 
   4  -1   1       63.28       63.11     10.61 o 
   5  -1   1      932.29     1116.60     54.93 o 
   6  -1   1        0.46       -6.03      6.20 o 
   7  -1   1      562.16      596.67     31.18 o 
   8  -1   1      186.28      226.46     24.47 o 
   9  -1   1        1.34        3.45     11.05 o 
  10  -1   1       45.82       59.54     28.12 o 
  11  -1   1       20.22       -8.21     19.39 o 
 -12   0   1       11.07       23.53     23.10 o 
 -11   0   1        6.17       18.58     20.09 o 
 -10   0   1       49.97       24.71     19.84 o 
  -9   0   1        1.89        7.88     15.57 o 
  -8   0   1        0.57       12.17     11.51 o 
  -7   0   1      158.34      156.95     22.50 o 
  -6   0   1      309.27      302.33     37.06 o 
  -5   0   1      703.00      677.17     23.47 o 
  -4   0   1      686.67      736.58     22.14 o 
  -3   0   1      262.74      249.84     17.13 o 
  -2   0   1     2205.75     2071.85     30.86 o 
   1   0   1      208.25      187.74      9.30 o 
   2   0   1      454.44      385.29     13.11 o 
   3   0   1     2545.11     2380.50     93.21 o 
   4   0   1      179.63      165.58     15.39 o 
   5   0   1      252.13      276.08     30.47 o 
   6   0   1      615.62      596.00     56.99 o 
   7   0   1       17.46       34.87     11.64 o 
   8   0   1      342.70      339.30     27.07 o 
   9   0   1        9.31       11.38     11.57 o 
  10   0   1        1.50       -8.82     11.93 o 
  11   0   1       17.02      -17.37     16.35 o 
 -11   1   1        3.17        6.09     20.25 o 
 -10   1   1        0.96      -12.13     15.27 o 
  -9   1   1        0.18        7.96     11.17 o 
  -8   1   1      198.18      201.36     28.96 o 
  -7   1   1       90.09       84.07     15.42 o 
  -6   1   1        0.06       -4.38      6.57 o 
  -5   1   1       21.38       18.90      7.04 o 
  -4   1   1     1701.12     1699.83     43.16 o 
  -3   1   1      412.95      373.48     14.18 o 
  -2   1   1       69.41       99.29      8.72 o 
  -1   1   1    25011.73    21960.76    344.87 o 
   2   1   1     1384.84     1282.47     23.56 o 
   3   1   1      180.00      191.60     11.27 o 
   4   1   1        0.14       -0.23      4.85 o 
   5   1   1      102.16       89.77     11.65 o 
   6   1   1        0.48       -7.51      5.85 o 
   7   1   1      669.56      594.60     28.90 o 
   8   1   1        1.13        5.90      9.76 o 
   9   1   1        0.00        8.52     11.49 o 
  10   1   1        3.80        6.49     13.27 o 
  11   1   1       10.65       -9.43     14.62 o 
  12   1   1        0.24       -0.58     20.60 o 
 -11   2   1       27.39       62.83     25.35 o 
 -10   2   1        0.28       11.68     17.76 o 
  -9   2   1       59.63       40.57     16.41 o 
  -8   2   1        0.87        5.11     10.71 o 
  -7   2   1      278.25      303.83     25.59 o 
  -6   2   1      114.77      102.22     15.57 o 
  -5   2   1       11.38       34.67     10.71 o 
  -4   2   1        4.01        4.62      4.94 o 
  -3   2   1      212.54      245.51     14.79 o 
  -2   2   1      345.64      277.71     26.69 o 
  -1   2   1      610.08      628.04     16.41 o 
   0   2   1     3715.59     3657.24     69.36 o 
   2   2   1    41664.40    38377.29    394.47 o 
   3   2   1     5369.85     5426.98     71.64 o 
   4   2   1        9.78        9.32      5.62 o 
   5   2   1        1.03        3.28      6.18 o 
   6   2   1      262.07      225.10     17.73 o 
   7   2   1      275.93      271.65     32.26 o 
   8   2   1        0.57        6.09      9.62 o 
   9   2   1       82.11       84.93     17.33 o 
  10   2   1        1.23        1.88     18.38 o 
  11   2   1        3.22       12.38     18.48 o 
  12   2   1        0.28      -13.16     16.04 o 
 -11   3   1        1.28       34.33     22.00 o 
 -10   3   1        1.06       -5.15     16.02 o 
  -9   3   1        0.69        9.68     13.35 o 
  -8   3   1       14.36       -0.34     10.11 o 
  -7   3   1        1.09        2.74      9.25 o 
  -6   3   1      266.14      269.94     23.28 o 
  -5   3   1       62.97       77.08     13.48 o 
  -4   3   1      391.42      473.79     41.38 o 
  -3   3   1      163.60      150.68     22.98 o 
  -2   3   1       91.24       90.51     11.66 o 
  -1   3   1      382.04      406.44     14.90 o 
   0   3   1     2753.48     2720.70     38.82 o 
   1   3   1       44.26       35.71      7.26 o 
   2   3   1        0.16        1.63      4.71 o 
   3   3   1     1045.13     1031.63     21.75 o 
   4   3   1     2016.84     1900.20     48.15 o 
   5   3   1       21.37       14.21      6.64 o 
   6   3   1       82.05       59.12     10.82 o 
   7   3   1      104.50      149.00     16.51 o 
   8   3   1       42.35       25.13     16.35 o 
   9   3   1       48.30       52.83     14.41 o 
  10   3   1       62.20       36.08     19.76 o 
  11   3   1        1.80        7.12     18.33 o 
  12   3   1        2.84       -4.01     20.31 o 
 -10   4   1        0.08        6.63     14.07 o 
  -9   4   1        5.27        1.28     13.63 o 
  -8   4   1       33.93       42.35     27.63 o 
  -7   4   1      211.79      209.16     23.96 o 
  -6   4   1      172.90      186.56     26.53 o 
  -5   4   1       59.15       45.98     12.13 o 
  -4   4   1       10.79       14.40      7.60 o 
  -3   4   1       97.72       98.56     12.13 o 
  -2   4   1      336.56      378.24     17.84 o 
  -1   4   1      166.15      188.00     14.08 o 
   0   4   1     1511.16     1476.08     27.91 o 
   1   4   1      155.63      180.53     14.29 o 
   2   4   1      378.37      354.70     20.00 o 
   3   4   1     3317.78     3730.69     49.98 o 
   4   4   1        0.12       -0.61      4.07 o 
   5   4   1      232.58      245.55     14.28 o 
   6   4   1      260.96      317.64     25.47 o 
   7   4   1      368.28      428.16     30.70 o 
   8   4   1      487.38      446.20     37.20 o 
   9   4   1      374.33      343.48     26.25 o 
  10   4   1      112.27      166.28     44.85 o 
  11   4   1        0.03       15.44     18.09 o 
 -10   5   1        0.95       16.35     16.34 o 
  -9   5   1        0.29        7.93     16.48 o 
  -8   5   1       17.36       20.65     14.69 o 
  -7   5   1        0.90        1.79     10.46 o 
  -6   5   1      812.29      837.35     39.23 o 
  -5   5   1       75.88      101.91     16.74 o 
  -4   5   1      673.13      636.98     29.08 o 
  -3   5   1       33.05       40.50      9.91 o 
  -2   5   1       65.80       66.38     10.24 o 
  -1   5   1      340.92      314.13     13.61 o 
   0   5   1     2036.49     2121.45     60.41 o 
   1   5   1     1745.01     1740.83     28.63 o 
   2   5   1      224.92      209.12     16.49 o 
   3   5   1      659.08      619.73     28.72 o 
   4   5   1      463.61      572.51     21.02 o 
   5   5   1      135.44      127.69     10.90 o 
   6   5   1       83.98      139.21     22.90 o 
   7   5   1      393.94      399.51     20.71 o 
   8   5   1       42.33       39.33     10.88 o 
   9   5   1        5.27       -0.04      8.71 o 
  10   5   1       34.13      119.87     40.25 o 
  -9   6   1        3.61       14.52     15.70 o 
  -8   6   1        1.41        4.03     13.62 o 
  -7   6   1       63.62       68.63     17.07 o 
  -6   6   1       59.99       58.29     15.64 o 
  -5   6   1       53.75       51.26     13.97 o 
  -4   6   1      545.25      566.27     29.04 o 
  -3   6   1       78.26       46.18     10.95 o 
  -2   6   1      509.31      498.71     22.87 o 
  -1   6   1       53.60       50.43      7.97 o 
   0   6   1     1011.70      958.29     34.34 o 
   1   6   1      631.60      656.06     17.41 o 
   2   6   1      249.19      246.77      8.36 o 
   3   6   1      465.32      453.02     25.88 o 
   4   6   1      961.91     1068.28     35.72 o 
   5   6   1       29.31       31.12      8.89 o 
   6   6   1      913.83      974.70     28.44 o 
   7   6   1      109.54      119.32     19.72 o 
   8   6   1        4.38       -5.60     10.14 o 
  10   6   1      108.99      200.13     53.88 o 
  -9   7   1        2.23      -18.51     21.93 o 
  -8   7   1        0.31       37.58     26.13 o 
  -7   7   1        0.22       -9.98     11.92 o 
  -6   7   1        0.05        1.59     11.68 o 
  -5   7   1       15.34       12.91     11.51 o 
  -4   7   1        0.81        0.54      8.90 o 
  -3   7   1       45.80       48.56     12.12 o 
  -2   7   1      133.90      162.26     25.20 o 
  -1   7   1      773.98      726.91     22.93 o 
   0   7   1      268.45      308.53     14.26 o 
   1   7   1       60.72       72.80      7.76 o 
   2   7   1      113.49      129.65      7.56 o 
   3   7   1      710.09      684.14     33.99 o 
   4   7   1        0.00       -3.06      7.04 o 
   5   7   1      154.28      131.54     18.84 o 
   6   7   1       92.81       80.75     16.49 o 
   7   7   1        0.69        2.00     10.19 o 
   8   7   1        0.89        7.74     11.16 o 
  10   7   1       33.25      136.40     46.12 o 
  -8   8   1       26.65       32.13     18.74 o 
  -7   8   1        0.91        7.45     20.33 o 
  -6   8   1      108.53      141.92     36.28 o 
  -5   8   1       34.77       84.10     27.72 o 
  -4   8   1       40.59       13.27     17.11 o 
  -3   8   1      152.28      121.86     27.07 o 
  -2   8   1        0.76       10.59      8.70 o 
  -1   8   1      826.84      838.93     29.29 o 
   0   8   1       25.57       21.46      8.15 o 
   1   8   1      295.80      292.27     13.58 o 
   2   8   1      133.20      148.07     18.27 o 
   3   8   1      318.16      352.00     26.17 o 
   4   8   1       12.07       15.47      9.67 o 
   5   8   1      175.53      179.35     21.94 o 
   6   8   1        0.10        5.83      9.99 o 
   7   8   1       26.12       51.59     15.96 o 
   8   8   1       15.23       24.85     14.87 o 
   9   8   1       91.51      171.11     57.65 o 
  10   8   1        0.38       56.65     29.96 o 
  -7   9   1       12.41       16.31     15.30 o 
  -6   9   1        0.78       14.98     13.85 o 
  -5   9   1       61.29       72.24     18.13 o 
  -4   9   1       51.82       48.94     15.55 o 
  -3   9   1       81.79       77.47     15.89 o 
  -2   9   1      443.75      434.20     36.88 o 
  -1   9   1      371.55      406.42     23.06 o 
   0   9   1        2.92       -3.02     11.74 o 
   1   9   1       38.45       31.93     12.57 o 
   2   9   1       19.54       21.47     10.92 o 
   3   9   1       16.70       19.48     10.56 o 
   4   9   1      139.81      172.62     27.39 o 
   5   9   1        7.53        3.40      8.68 o 
   6   9   1       12.68       20.35     11.71 o 
   7   9   1       37.65       28.94     13.09 o 
   8   9   1      169.50      216.72     67.20 o 
   9   9   1        1.05       67.28     36.70 o 
  10   9   1      133.12      198.30     64.34 o 
  -7  10   1        0.25        9.64     16.74 o 
  -6  10   1        0.72        8.46     15.71 o 
  -5  10   1       40.79       47.73     17.84 o 
  -4  10   1        4.55       -1.30     12.65 o 
  -3  10   1        5.97       -3.29     10.54 o 
  -2  10   1      130.65      121.71     18.32 o 
  -1  10   1       34.37       47.44     19.26 o 
   0  10   1        3.46       10.17     12.00 o 
   1  10   1      182.13      170.25     22.93 o 
   2  10   1      421.39      406.54     44.63 o 
   3  10   1      236.31      235.94     55.19 o 
   4  10   1      178.82      176.67     34.82 o 
   5  10   1      270.28      294.78     51.45 o 
   6  10   1        8.29       12.77     11.72 o 
   7  10   1       10.63       23.37     12.87 o 
   8  10   1       15.14       42.20     32.54 o 
   9  10   1        0.04       66.18     35.53 o 
  10  10   1       22.57       89.58     33.61 o 
  11  10   1        8.70      130.89     42.77 o 
  -6  11   1        0.01       -2.10     34.93 o 
  -5  11   1       13.01       24.37     16.32 o 
  -4  11   1        1.29       -3.83     12.86 o 
  -3  11   1        5.08       -9.08     15.96 o 
  -2  11   1        7.35        7.14     15.08 o 
  -1  11   1       51.27       72.77     26.13 o 
   0  11   1        0.81      -11.24     12.48 o 
   1  11   1       24.46        6.78     13.86 o 
   2  11   1       20.52       20.63     12.56 o 
   3  11   1      293.74      302.27     29.15 o 
   4  11   1      467.99      436.73     32.65 o 
   5  11   1       39.44       27.98     13.99 o 
   6  11   1       19.53       30.75     19.60 o 
   7  11   1        2.13       20.71     18.69 o 
   8  11   1        0.14       61.42     33.73 o 
   9  11   1        4.47       48.69     29.69 o 
  10  11   1       16.14      119.21     44.69 o 
  -5  12   1        2.41       -7.71     20.02 o 
  -4  12   1        0.01        1.12     21.59 o 
  -3  12   1        5.12       30.79     23.32 o 
  -2  12   1       52.08       71.07     26.12 o 
  -1  12   1       24.86       24.35     20.19 o 
   0  12   1        8.39       -0.58     14.08 o 
   1  12   1        6.38        9.93     15.04 o 
   2  12   1       52.91       48.12     19.60 o 
   3  12   1        1.82       10.70     18.04 o 
   4  12   1        6.95       21.50     16.39 o 
   5  12   1        0.78       14.47     13.13 o 
   6  12   1       74.23       88.16     19.82 o 
   7  12   1        0.28       52.72     34.62 o 
   8  12   1        2.53       93.85     41.18 o 
   9  12   1       27.29       98.80     37.87 o 
  10  12   1        1.64      109.25     42.96 o 
  11  12   1        5.84      115.90     41.60 o 
  -4  13   1        0.29       13.96     24.20 o 
  -3  13   1        0.42        2.08     20.29 o 
  -2  13   1        0.06        0.82     19.74 o 
  -1  13   1       26.59       23.81     20.78 o 
   0  13   1       29.14        0.77     17.46 o 
   1  13   1       13.72        4.09     15.98 o 
   2  13   1       38.53       39.04     20.36 o 
   3  13   1        0.01       37.84     27.69 o 
   4  13   1       21.65       21.11     42.06 o 
   5  13   1        6.43       27.26     38.93 o 
   6  13   1        1.28       25.58     27.52 o 
   7  13   1        5.01       85.95     38.49 o 
   8  13   1        7.07       96.81     39.80 o 
   9  13   1        0.94      116.26     38.66 o 
  10  13   1       13.87      137.77     49.68 o 
  -2  14   1       16.32       24.66     25.73 o 
  -1  14   1        9.62       18.52     22.18 o 
   0  14   1        0.63       24.17     22.95 o 
   1  14   1       10.27       -9.98     17.06 o 
   2  14   1       15.09       35.72     21.21 o 
   3  14   1        2.71        1.28     18.19 o 
   4  14   1        6.73       37.29     39.85 o 
   5  14   1        5.13       17.47     51.55 o 
   6  14   1      164.10      222.83     64.34 o 
   7  14   1        0.18      112.54     38.29 o 
   8  14   1        1.07      121.89     47.83 o 
   9  14   1        0.03      119.85     44.85 o 
  -1  15   1        0.38       -1.45     21.89 o 
   0  15   1        0.13       -9.08     21.78 o 
   1  15   1        0.02       -3.60     19.09 o 
   2  15   1        0.69      -13.81     15.55 o 
   3  15   1        0.50       -5.74     18.19 o 
   4  15   1        0.08        9.93     20.05 o 
   5  15   1        1.29       54.20     60.39 o 
   6  15   1        1.90      114.64     42.92 o 
   8  15   1       37.03      155.30     52.49 o 
   2  16   1       15.30       -1.26     22.14 o 
   3  16   1        2.99       -9.16     20.13 o 
   4  16   1        0.28      -13.54     18.08 o 
  -7 -15   2        0.24       53.14     45.73 o 
  -6 -15   2        5.89       84.68     45.45 o 
  -5 -15   2        8.61       27.39     42.47 o 
  -2 -15   2       54.58       32.67     26.06 o 
  -1 -15   2       21.54       42.18     26.81 o 
   0 -15   2        2.35       10.73     26.64 o 
  -8 -14   2        0.18       94.90     49.58 o 
  -7 -14   2        4.55       53.40     45.15 o 
  -6 -14   2        7.38       47.73     43.97 o 
  -5 -14   2        0.16       32.44     31.30 o 
  -4 -14   2       11.39       24.96     39.22 o 
  -3 -14   2       11.60       10.29     21.20 o 
  -2 -14   2        2.33      -11.88     16.41 o 
  -1 -14   2       46.69       65.68     29.06 o 
   0 -14   2        2.60       25.57     22.67 o 
   1 -14   2       21.28       24.77     23.33 o 
   2 -14   2        2.58       -1.64     23.36 o 
  -9 -13   2       21.94       59.09     41.34 o 
  -8 -13   2       86.72      128.01     54.99 o 
  -7 -13   2       66.75       71.60     46.07 o 
  -6 -13   2       17.31       50.69     38.48 o 
  -5 -13   2       16.79       37.02     37.20 o 
  -4 -13   2        0.26       21.28     34.27 o 
  -3 -13   2       30.66       42.86     18.04 o 
  -2 -13   2        0.68       -5.38     16.79 o 
  -1 -13   2        0.01        3.07     18.13 o 
   0 -13   2        8.41        6.44     18.28 o 
   1 -13   2       59.80       45.66     25.72 o 
   2 -13   2        9.40        5.61     21.83 o 
   3 -13   2        5.53       -2.79     22.03 o 
 -10 -12   2        2.83       45.88     43.05 o 
  -9 -12   2       16.43      120.25     61.66 o 
  -8 -12   2       15.33       68.78     47.64 o 
  -7 -12   2       21.39       51.32     40.83 o 
  -6 -12   2      175.07      181.86     64.52 o 
  -5 -12   2       20.14       32.33     39.02 o 
  -4 -12   2        1.16       11.40     33.00 o 
  -3 -12   2        0.23        7.15     14.38 o 
  -2 -12   2       63.04       70.41     19.90 o 
  -1 -12   2      128.81      102.48     28.01 o 
   0 -12   2       13.90        8.62     16.11 o 
   1 -12   2        0.15      -13.56     16.58 o 
   2 -12   2        4.08       12.04     21.70 o 
   3 -12   2        1.10       -1.16     20.52 o 
   4 -12   2       15.57       20.16     23.93 o 
 -11 -11   2       11.45       67.52     47.23 o 
 -10 -11   2        0.99       64.24     43.69 o 
  -9 -11   2        0.05       47.17     37.81 o 
  -8 -11   2       13.99       26.66     36.48 o 
  -7 -11   2       10.90       14.29     34.62 o 
  -6 -11   2       33.92       33.68     36.86 o 
  -5 -11   2       74.50       59.58     39.84 o 
  -4 -11   2       30.74       37.04     15.43 o 
  -3 -11   2      103.34       88.70     19.89 o 
  -2 -11   2       15.54        6.72     13.57 o 
  -1 -11   2        0.65       10.30     16.81 o 
   0 -11   2      107.11      115.00     28.45 o 
   1 -11   2        1.33        2.83     17.41 o 
   2 -11   2       17.03       49.41     24.84 o 
   3 -11   2        9.07       15.55     12.12 o 
   4 -11   2       69.06      110.73     21.74 o 
   5 -11   2        2.72      -21.81     14.54 o 
 -11 -10   2        1.63       64.72     37.82 o 
 -10 -10   2        3.08       70.82     40.24 o 
  -9 -10   2       11.54       36.46     36.59 o 
  -8 -10   2        3.57       27.14     35.25 o 
  -7 -10   2       79.09       60.87     43.31 o 
  -6 -10   2        9.13       20.72     31.83 o 
  -5 -10   2      921.31      956.32    109.14 o 
  -4 -10   2      657.48      622.44     35.57 o 
  -3 -10   2        0.06       -2.53     10.86 o 
  -2 -10   2       25.60       28.39     14.71 o 
  -1 -10   2       57.80       66.27     18.01 o 
   0 -10   2      119.80       66.00     21.96 o 
   1 -10   2      204.68      189.07     32.13 o 
   2 -10   2        1.43       -4.12      9.03 o 
   3 -10   2      138.93      171.41     21.67 o 
   4 -10   2       16.57       14.50     13.33 o 
   5 -10   2       32.58       47.01     17.76 o 
   6 -10   2        6.67       17.93     16.77 o 
 -11  -9   2        6.55       72.35     38.34 o 
 -10  -9   2        0.39       58.36     40.43 o 
  -9  -9   2       22.66       55.77     40.59 o 
  -8  -9   2        0.33       15.14     31.93 o 
  -7  -9   2        6.48        1.21     24.63 o 
  -6  -9   2      223.73      168.03     57.28 o 
  -5  -9   2        4.72        8.86     32.02 o 
  -4  -9   2     1914.00     1779.75     89.83 o 
  -3  -9   2      476.36      439.03     29.46 o 
  -2  -9   2      210.34      202.08     24.14 o 
  -1  -9   2       10.25        6.04      6.32 o 
   0  -9   2      141.91      177.31     15.50 o 
   1  -9   2       54.18       54.36     13.05 o 
   2  -9   2       62.06       40.53     12.91 o 
   3  -9   2        0.62        1.44     10.90 o 
   4  -9   2        5.31        8.15     11.40 o 
   5  -9   2        0.50      -12.94     11.49 o 
   6  -9   2        0.01       -4.58     26.09 o 
   7  -9   2       20.18       26.85     18.03 o 
 -12  -8   2        5.56      111.52     43.10 o 
 -11  -8   2        3.09       97.10     43.17 o 
 -10  -8   2       78.37       94.46     46.09 o 
  -9  -8   2       79.93       78.41     45.65 o 
  -8  -8   2       47.25       63.94     41.62 o 
  -7  -8   2      139.18      126.06     55.97 o 
  -6  -8   2       22.56       19.80     30.61 o 
  -5  -8   2       22.22        8.64      9.03 o 
  -4  -8   2      718.30      676.02     31.64 o 
  -3  -8   2       67.58       78.77      9.30 o 
  -2  -8   2      641.29      621.50     23.29 o 
  -1  -8   2       37.83       41.28      9.99 o 
   0  -8   2      192.39      200.94     19.79 o 
   1  -8   2       56.39       55.61     10.57 o 
   2  -8   2        1.02        1.80      7.80 o 
   3  -8   2       40.72       60.38     13.85 o 
   4  -8   2       23.49       13.30     12.08 o 
   5  -8   2       41.63       46.84     15.77 o 
   6  -8   2        0.03       -6.01     11.57 o 
   7  -8   2       52.18       54.76     18.86 o 
   8  -8   2       23.90       23.76     17.37 o 
 -11  -7   2       23.16       88.65     41.69 o 
 -10  -7   2      131.21      190.84     61.50 o 
  -9  -7   2        0.10       14.56     27.96 o 
  -8  -7   2       56.27       36.74     34.31 o 
  -7  -7   2      171.74      176.80     58.52 o 
  -6  -7   2      233.05      265.12     64.30 o 
  -5  -7   2        0.02       -0.58      5.56 o 
  -4  -7   2      330.13      364.24     15.39 o 
  -3  -7   2        1.64        6.75      7.33 o 
  -2  -7   2      142.44      182.19     11.53 o 
  -1  -7   2      368.21      386.45     15.70 o 
   0  -7   2      149.04      148.74     13.27 o 
   1  -7   2        0.13        6.04      6.08 o 
   2  -7   2        0.94        7.60      7.67 o 
   3  -7   2        0.03        1.52      9.05 o 
   4  -7   2      261.42      266.80     35.59 o 
   5  -7   2      440.88      546.06     41.89 o 
   6  -7   2      232.20      273.79     44.63 o 
   7  -7   2       23.17       30.92     15.63 o 
   8  -7   2       23.64       32.15     18.42 o 
   9  -7   2        0.01       15.21     17.60 o 
 -11  -6   2       39.64      101.42     42.60 o 
 -10  -6   2       56.90       81.30     43.39 o 
  -9  -6   2        1.27        9.45     23.58 o 
  -8  -6   2        3.75       -9.70      9.41 o 
  -7  -6   2       32.15       23.93     12.17 o 
  -5  -6   2        8.20        2.00      5.56 o 
  -4  -6   2       14.30       11.29      5.23 o 
  -3  -6   2        0.25        0.43      4.01 o 
  -2  -6   2      108.36      109.59      8.75 o 
  -1  -6   2     1797.43     1958.89     36.58 o 
   0  -6   2      305.95      363.97     15.33 o 
   1  -6   2      456.30      444.80     18.17 o 
   2  -6   2       13.88       15.38      7.64 o 
   3  -6   2      375.42      400.28     46.05 o 
   4  -6   2       13.35       43.75     12.23 o 
   5  -6   2      391.84      362.77     59.26 o 
   6  -6   2       56.70       32.44     13.76 o 
   7  -6   2      105.57       86.27     19.28 o 
   8  -6   2        9.60        0.20     13.41 o 
   9  -6   2        3.86      -20.29     14.77 o 
 -10  -5   2      100.26      114.31     23.18 o 
  -9  -5   2       16.12        7.41     12.48 o 
  -8  -5   2       34.83        6.35     15.35 o 
  -7  -5   2        0.17      -12.28      8.19 o 
  -6  -5   2       66.90       70.24      9.70 o 
  -5  -5   2       94.63      106.20      9.80 o 
  -4  -5   2      748.01      763.50     20.05 o 
  -3  -5   2      887.84      916.63     20.97 o 
  -2  -5   2       87.27       80.83      9.87 o 
  -1  -5   2      173.75      174.84      9.64 o 
   0  -5   2     4588.23     4635.87     62.93 o 
   1  -5   2     4940.39     5228.98     71.81 o 
   2  -5   2      184.47      214.54     14.73 o 
   3  -5   2      455.77      475.76     36.65 o 
   4  -5   2       54.36       52.89     25.18 o 
   5  -5   2        3.10        2.06      9.24 o 
   6  -5   2        3.17       -0.05     10.05 o 
   7  -5   2       34.83       34.58     27.51 o 
   8  -5   2        0.70       -1.20     11.47 o 
   9  -5   2        0.10      -10.62     11.82 o 
  10  -5   2        6.58       13.00     16.90 o 
 -11  -4   2        3.60       -9.59     16.22 o 
 -10  -4   2        3.17       12.50     17.18 o 
  -9  -4   2        0.56        2.44     12.50 o 
  -8  -4   2      193.01      249.93     33.85 o 
  -7  -4   2        9.03       15.12     10.55 o 
  -6  -4   2        0.27       -1.27      5.35 o 
  -5  -4   2        4.42        5.11      4.66 o 
  -4  -4   2     3425.15     3625.14    107.58 o 
  -3  -4   2      628.05      734.82     17.59 o 
  -2  -4   2       20.39       15.68      4.05 o 
  -1  -4   2      380.94      426.49     12.94 o 
   0  -4   2     1292.54     1157.15     23.96 o 
   1  -4   2        6.97        1.60      4.29 o 
   2  -4   2     3559.19     3793.87     89.42 o 
   3  -4   2       13.26       23.45      8.02 o 
   4  -4   2     1952.39     1999.96     50.22 o 
   5  -4   2        0.46       -2.34      7.71 o 
   6  -4   2       35.29       28.07     12.51 o 
   7  -4   2        3.83        0.69     10.63 o 
   8  -4   2        1.23        3.72     10.67 o 
   9  -4   2       53.14       75.79     32.15 o 
  10  -4   2       31.35       36.83     18.32 o 
 -12  -3   2        5.34      -14.70     17.30 o 
 -11  -3   2       28.70       46.18     23.29 o 
 -10  -3   2        0.54       -5.23     14.35 o 
  -9  -3   2       48.25       61.31     29.44 o 
  -8  -3   2       43.45       21.87     13.34 o 
  -7  -3   2      223.47      179.61     27.77 o 
  -6  -3   2        1.06        2.11      5.72 o 
  -5  -3   2       88.70       82.26     13.55 o 
  -4  -3   2     2557.32     2666.29     61.97 o 
  -3  -3   2      333.12      365.54     11.49 o 
  -2  -3   2     2501.36     2432.05     54.49 o 
  -1  -3   2      482.05      429.37     13.44 o 
   0  -3   2        1.81       -2.70      3.08 o 
   1  -3   2      106.93       78.26     14.59 o 
   2  -3   2      267.53      198.52     34.55 o 
   3  -3   2        0.10        3.63      5.84 o 
   4  -3   2      186.41      186.04     16.47 o 
   5  -3   2       27.27       18.38     14.05 o 
   6  -3   2       98.56      134.73     29.03 o 
   7  -3   2      145.46       86.74     27.54 o 
   8  -3   2        0.14       27.11     21.51 o 
   9  -3   2        1.47        6.64     12.35 o 
  10  -3   2       47.74       34.78     16.71 o 
  11  -3   2        0.09      -13.78     14.71 o 
 -12  -2   2        3.38       13.22     21.82 o 
 -11  -2   2        0.23        9.42     18.13 o 
 -10  -2   2       18.75       25.97     19.03 o 
  -9  -2   2        6.79       18.35     16.92 o 
  -8  -2   2      118.13       80.20     22.84 o 
  -7  -2   2       78.53      124.41     17.63 o 
  -6  -2   2       12.59        6.49      6.61 o 
  -5  -2   2      332.34      339.55     15.86 o 
  -4  -2   2        4.23       13.78      5.11 o 
  -3  -2   2     7096.34     7485.07     85.25 o 
  -2  -2   2     5018.23     4893.00     77.34 o 
  -1  -2   2     2604.73     2425.54     43.11 o 
   0  -2   2    12062.36    11520.42    118.80 o 
   1  -2   2     2031.48     1933.68     36.47 o 
   2  -2   2       29.40       34.19      6.56 o 
   3  -2   2     4377.65     4367.92     69.50 o 
   4  -2   2        7.88       35.57     14.83 o 
   5  -2   2        0.57       -5.42      8.28 o 
   6  -2   2        0.10        4.92      8.44 o 
   7  -2   2      766.76      743.68     36.63 o 
   8  -2   2        0.12        4.08     16.87 o 
   9  -2   2       88.30       96.15     31.35 o 
  10  -2   2        1.04        2.48     20.60 o 
  11  -2   2       11.33       31.29     17.67 o 
 -12  -1   2       19.49       25.50     21.83 o 
 -11  -1   2        0.05       12.76     18.59 o 
 -10  -1   2       19.08       18.43     18.03 o 
  -9  -1   2       79.15       93.06     24.30 o 
  -8  -1   2      846.23      827.03     52.33 o 
  -7  -1   2        2.91       -4.90      6.47 o 
  -6  -1   2      213.67      220.09     15.89 o 
  -5  -1   2      363.56      390.57     17.27 o 
  -4  -1   2     2367.24     2391.67     64.91 o 
  -3  -1   2     1544.19     1411.70     26.50 o 
  -2  -1   2     3410.33     3148.48     56.15 o 
  -1  -1   2       19.17       20.22      4.59 o 
   0  -1   2     1657.89     1599.95     22.62 o 
   1  -1   2      108.96      129.86      8.07 o 
   2  -1   2     2525.40     2510.35     41.97 o 
   3  -1   2     2911.72     2649.84     47.74 o 
   4  -1   2      177.29      167.22     14.48 o 
   5  -1   2      609.92      669.32     30.04 o 
   6  -1   2        0.67        1.22     16.15 o 
   7  -1   2      153.68      145.67     19.69 o 
   8  -1   2      424.26      503.01     34.08 o 
   9  -1   2        6.12        7.22     17.38 o 
  10  -1   2       24.24       36.57     23.46 o 
  11  -1   2        3.16      -10.32     19.67 o 
 -11   0   2        2.02       -8.66     16.66 o 
 -10   0   2       16.76        3.79     16.59 o 
  -9   0   2       46.19       41.18     20.12 o 
  -8   0   2      104.50      110.21     22.78 o 
  -7   0   2      316.59      402.88     26.47 o 
  -6   0   2      111.19      127.62     13.39 o 
  -5   0   2       25.23       53.93      8.97 o 
  -4   0   2      600.07      510.45     18.28 o 
  -3   0   2      760.52      746.05     19.23 o 
  -2   0   2     1343.92     1338.82     23.05 o 
  -1   0   2     1075.67     1013.88     31.55 o 
   0   0   2     1942.66     1648.36     32.32 o 
   1   0   2      529.91      447.79     11.74 o 
   2   0   2      220.23      210.24     10.38 o 
   3   0   2      148.89      108.14     16.10 o 
   4   0   2      918.63      850.78     27.31 o 
   5   0   2        2.07        1.91      5.87 o 
   6   0   2     1343.87     1396.64     42.76 o 
   7   0   2       68.08       64.49     14.35 o 
   8   0   2       65.47       62.24     16.07 o 
   9   0   2      171.97      188.52     24.02 o 
  10   0   2       81.41       76.47     28.65 o 
  11   0   2       17.46       25.03     27.02 o 
  12   0   2        3.55       15.95     20.35 o 
 -11   1   2        8.58        8.74     18.80 o 
 -10   1   2        7.34       32.94     20.63 o 
  -9   1   2       10.95        0.77     15.54 o 
  -8   1   2       42.27       28.68     16.34 o 
  -7   1   2      246.03      269.59     27.06 o 
  -6   1   2        0.00        6.00      9.63 o 
  -5   1   2        0.81        2.63      5.12 o 
  -4   1   2       92.32       96.04      9.88 o 
  -3   1   2        5.96       -2.34      3.97 o 
  -2   1   2       69.95       68.05      6.54 o 
  -1   1   2      938.47      989.68     20.27 o 
   0   1   2      537.92      522.41     11.28 o 
   1   1   2     1111.57     1018.47     21.04 o 
   2   1   2     4285.51     4192.98     55.26 o 
   3   1   2      838.16      727.62     34.28 o 
   4   1   2      942.34      988.44     28.22 o 
   5   1   2      236.02      249.56     23.66 o 
   6   1   2       13.69        7.75      6.96 o 
   7   1   2       43.83       49.62     12.07 o 
   8   1   2       20.66       16.39     11.25 o 
   9   1   2       74.11       33.57     51.54 o 
  10   1   2        4.05       -3.96     11.61 o 
  11   1   2       12.83       -2.52     23.45 o 
 -11   2   2        2.83        3.21     16.71 o 
 -10   2   2       19.68       24.51     21.09 o 
  -9   2   2        0.12       -6.85     13.61 o 
  -8   2   2       49.24       56.24     21.50 o 
  -7   2   2       70.92       94.80     30.09 o 
  -6   2   2       70.13       86.26     14.40 o 
  -5   2   2      297.23      253.26     19.12 o 
  -4   2   2      759.47      797.76     23.23 o 
  -3   2   2       91.12       89.06      9.56 o 
  -2   2   2     1213.91     1111.81     37.33 o 
  -1   2   2        0.31       -2.26      3.60 o 
   0   2   2      600.82      604.47     13.83 o 
   1   2   2     8314.01     7330.09    128.81 o 
   2   2   2     3679.62     3672.09     64.65 o 
   3   2   2     4103.97     4112.72     95.59 o 
   4   2   2        8.99       13.20      7.13 o 
   5   2   2      187.66      189.63     21.46 o 
   6   2   2       47.57       62.41     24.69 o 
   7   2   2     1093.19      990.30     36.86 o 
   8   2   2       21.45       21.39     11.22 o 
   9   2   2        7.89       -2.74     14.63 o 
  10   2   2      199.31      219.02     39.05 o 
  11   2   2       49.57       68.06     26.94 o 
 -10   3   2        0.05      -21.90     14.60 o 
  -9   3   2       13.59        6.66     12.45 o 
  -8   3   2       60.45       35.75     22.73 o 
  -7   3   2       24.53       17.82     11.13 o 
  -6   3   2      180.16      179.89     19.81 o 
  -5   3   2      253.69      268.15     38.27 o 
  -4   3   2      339.57      395.86     20.92 o 
  -3   3   2      259.78      255.35     29.59 o 
  -2   3   2        3.50        4.86      5.19 o 
  -1   3   2      252.48      270.75     12.32 o 
   0   3   2      838.37      679.45     18.90 o 
   1   3   2    35817.06    35026.97    548.08 o 
   2   3   2    19809.09    18705.88    307.01 o 
   3   3   2     8820.29     8133.13    153.72 o 
   4   3   2      468.19      489.82     21.61 o 
   5   3   2       71.85       67.00      9.76 o 
   6   3   2       14.60        5.54      6.73 o 
   7   3   2       37.43       34.14     10.61 o 
   8   3   2     1393.29     1311.71     44.71 o 
   9   3   2       46.58       24.37     12.42 o 
  10   3   2        9.21        1.85     11.95 o 
  11   3   2        0.01        0.17     17.17 o 
 -10   4   2        1.18        3.28     18.17 o 
  -9   4   2       38.07       62.01     18.59 o 
  -8   4   2        6.59       16.41     13.63 o 
  -7   4   2       27.11       40.45     21.15 o 
  -6   4   2       97.82       94.40     16.43 o 
  -5   4   2       43.99       43.95     12.07 o 
  -4   4   2      203.25      214.21     17.89 o 
  -3   4   2      389.53      381.28     19.60 o 
  -2   4   2       78.49       65.26      9.58 o 
  -1   4   2      401.72      373.55     15.58 o 
   0   4   2     2561.83     2590.59     91.38 o 
   1   4   2       12.31        5.23      6.23 o 
   2   4   2     8616.98     8803.02    161.30 o 
   3   4   2       53.33       83.65     13.01 o 
   4   4   2        8.07        7.82      4.26 o 
   5   4   2      105.22      110.76     10.52 o 
   6   4   2      178.05      167.49     18.38 o 
   7   4   2       31.33       35.76     17.30 o 
   8   4   2      111.39      105.12     18.16 o 
   9   4   2        2.73        0.89     10.35 o 
  10   4   2        3.61       19.37     13.93 o 
  11   4   2        4.20        7.26     17.62 o 
 -10   5   2       14.76       -4.71     20.28 o 
  -9   5   2        2.23       10.46     13.45 o 
  -8   5   2       12.03       17.86     13.44 o 
  -7   5   2      121.71      163.66     22.47 o 
  -6   5   2       90.75       75.59     16.57 o 
  -5   5   2      448.65      404.91     51.14 o 
  -4   5   2        9.51        1.75      7.22 o 
  -3   5   2        0.02        6.91      6.70 o 
  -2   5   2       37.28       50.36      9.60 o 
  -1   5   2      588.27      556.94     21.14 o 
   0   5   2       28.89       27.85      6.15 o 
   1   5   2       19.77       28.35      4.94 o 
   2   5   2     3811.71     4148.18     93.35 o 
   3   5   2      436.52      457.10     25.84 o 
   4   5   2     1292.52     1324.00     30.65 o 
   5   5   2     1386.33     1445.70     31.74 o 
   6   5   2      276.87      272.79     16.72 o 
   7   5   2       77.37       70.04     24.20 o 
   8   5   2       33.82       36.41     10.81 o 
   9   5   2       38.52       52.61     13.38 o 
  -9   6   2       11.98        3.81     14.49 o 
  -8   6   2        2.67      -11.65     10.84 o 
  -7   6   2       44.20       47.40     15.49 o 
  -6   6   2      197.96      197.64     50.23 o 
  -5   6   2      195.61      178.42     24.39 o 
  -4   6   2      473.41      474.00     26.64 o 
  -3   6   2       28.19       25.76      9.55 o 
  -2   6   2      209.20      212.43     16.46 o 
  -1   6   2      877.95      822.89     48.10 o 
   0   6   2      777.79      734.62     50.68 o 
   1   6   2      244.89      251.32     20.45 o 
   2   6   2      162.10      156.89     17.51 o 
   3   6   2      173.83      141.18     17.46 o 
   4   6   2       79.17       54.49     12.90 o 
   5   6   2      381.23      364.00     27.62 o 
   6   6   2      111.55      116.63     14.34 o 
   7   6   2        0.66        1.65      9.44 o 
   8   6   2        0.60        2.49     10.95 o 
   9   6   2      207.23      163.47     27.62 o 
  -9   7   2        0.92      -10.33     16.24 o 
  -8   7   2        9.68       11.04     15.33 o 
  -7   7   2        0.64       -2.24     11.79 o 
  -6   7   2       17.79        8.99     12.23 o 
  -5   7   2       51.25       21.13     12.09 o 
  -4   7   2       50.12       40.99     23.94 o 
  -3   7   2       35.44       53.19     12.87 o 
  -2   7   2      102.56       95.18     13.39 o 
  -1   7   2      592.14      638.59     22.05 o 
   0   7   2      893.67      824.33     41.33 o 
   1   7   2      294.37      283.87     12.70 o 
   2   7   2      475.16      461.23     12.08 o 
   3   7   2       22.81        0.57      8.04 o 
   4   7   2      181.58      224.06     22.90 o 
   5   7   2      284.80      310.54     25.24 o 
   6   7   2      437.51      509.33     34.17 o 
   7   7   2       13.18       23.38     12.81 o 
   8   7   2       12.72        8.15     12.76 o 
   9   7   2        6.14       16.94     15.76 o 
  -8   8   2        4.62       20.19     24.82 o 
  -7   8   2        5.00       -2.55     13.53 o 
  -6   8   2       54.61       61.04     17.81 o 
  -5   8   2      173.38      204.13     24.10 o 
  -4   8   2       18.87       15.21     11.18 o 
  -3   8   2        2.74       13.88     10.12 o 
  -2   8   2      104.05       91.25     18.95 o 
  -1   8   2       83.94      111.10     21.94 o 
   0   8   2      202.70      194.60     13.38 o 
   1   8   2       99.08      102.52     18.01 o 
   2   8   2      667.46      697.20     37.97 o 
   3   8   2       93.77      106.45     18.26 o 
   4   8   2       13.22       27.04     11.62 o 
   5   8   2       96.81      127.98     20.32 o 
   6   8   2        7.83        8.19     10.45 o 
   7   8   2       47.14       17.88     12.88 o 
   8   8   2        2.71        7.30     13.58 o 
   9   8   2       26.21       19.52     16.17 o 
  11   8   2       50.95      185.34     47.16 o 
  -7   9   2        4.26        6.42     20.90 o 
  -6   9   2       38.64       18.49     22.80 o 
  -5   9   2       39.58       61.00     27.81 o 
  -4   9   2        0.80        2.45     15.37 o 
  -3   9   2        0.12      -14.99     12.17 o 
  -2   9   2       43.34       24.45     15.79 o 
  -1   9   2       34.42       35.39     10.59 o 
   0   9   2       53.85       55.53     16.62 o 
   1   9   2       69.83       70.15     24.56 o 
   2   9   2      149.36      127.29     21.01 o 
   3   9   2       54.14       56.51     14.86 o 
   4   9   2        0.22       -2.73      7.92 o 
   5   9   2       33.75       14.46     10.71 o 
   6   9   2       48.57       59.63     17.94 o 
   7   9   2       15.73       -2.10     10.72 o 
   8   9   2      101.92       77.39     21.08 o 
  -7  10   2        1.89       -4.41     15.67 o 
  -6  10   2       18.63       30.78     17.28 o 
  -5  10   2        1.88        9.38     14.80 o 
  -4  10   2       52.54       49.25     15.29 o 
  -3  10   2        5.77       10.88     10.93 o 
  -2  10   2      143.28      128.27     27.00 o 
  -1  10   2        4.93       12.14     14.06 o 
   0  10   2       40.02       46.82     17.95 o 
   1  10   2        4.11       14.14     11.83 o 
   2  10   2       77.17      112.61     19.50 o 
   3  10   2      127.94      115.23     19.19 o 
   4  10   2       22.91       20.01     13.02 o 
   5  10   2       36.60       33.76     14.24 o 
   6  10   2        0.32       -5.06     10.77 o 
   7  10   2        1.86        3.45     11.66 o 
   8  10   2       17.27        4.03     13.44 o 
  10  10   2       18.50      108.38     36.12 o 
  -6  11   2       10.68       10.70     16.64 o 
  -5  11   2        5.19       14.12     15.29 o 
  -4  11   2        1.47        0.99     20.35 o 
  -3  11   2        5.80       -3.68     15.94 o 
  -2  11   2       77.49       58.74     24.48 o 
  -1  11   2        5.80      -17.62     11.75 o 
   0  11   2        0.85       -0.54     13.63 o 
   1  11   2       43.90       34.52     17.41 o 
   2  11   2       13.57       -1.78     18.36 o 
   3  11   2       75.49       62.05     22.12 o 
   4  11   2      178.40      177.17     46.90 o 
   5  11   2      138.32      199.35     24.70 o 
   6  11   2       12.59       37.51     14.50 o 
   7  11   2       17.23       42.86     15.03 o 
   8  11   2        2.99       83.32     38.41 o 
   9  11   2       70.47      137.70     50.88 o 
  10  11   2        0.40      139.08     46.34 o 
  -5  12   2       10.73       -0.82     24.44 o 
  -4  12   2        2.20        5.65     23.15 o 
  -3  12   2        0.68       14.24     19.46 o 
  -2  12   2        0.07       -3.53     14.70 o 
  -1  12   2       25.55       10.35     18.67 o 
   0  12   2        9.77       23.04     17.90 o 
   1  12   2       11.92       -1.82     14.46 o 
   2  12   2       94.33      105.02     25.80 o 
   3  12   2       68.10       54.47     21.44 o 
   4  12   2      147.10      129.45     31.87 o 
   5  12   2      218.99      149.15     56.45 o 
   6  12   2       10.19       36.38     39.67 o 
   7  12   2        3.69        7.72     48.32 o 
   9  12   2        4.02       98.92     35.84 o 
  10  12   2        4.61      135.22     44.12 o 
  -4  13   2        0.42       15.82     26.76 o 
  -3  13   2       10.21       24.81     22.98 o 
  -2  13   2        2.19       28.20     22.61 o 
  -1  13   2        0.16       -3.63     18.70 o 
   0  13   2        4.82        4.01     17.41 o 
   1  13   2       50.10       62.79     24.55 o 
   2  13   2       17.16       12.90     18.13 o 
   3  13   2       19.41       10.19     16.84 o 
   4  13   2        0.39        3.11     27.14 o 
   5  13   2       72.32      131.04     44.73 o 
   6  13   2       17.70       34.96     45.32 o 
   7  13   2        0.10       23.30     49.95 o 
   8  13   2        2.67       86.01     35.71 o 
   9  13   2       23.45      167.92     49.80 o 
  -2  14   2       12.64       30.63     26.47 o 
  -1  14   2        2.30       -2.10     20.29 o 
   0  14   2        3.02        2.50     18.20 o 
   1  14   2       24.76       -3.12     16.35 o 
   2  14   2       17.78       19.45     20.19 o 
   3  14   2        4.15       18.13     19.54 o 
   4  14   2       44.72       84.02     47.19 o 
   5  14   2        0.07       32.43     43.34 o 
   6  14   2       20.80       47.78     55.47 o 
   8  14   2        0.86      114.18     41.16 o 
  -1  15   2        0.71       -3.68     19.72 o 
   0  15   2        0.02      -15.40     17.79 o 
   1  15   2        1.59       14.10     19.68 o 
   2  15   2        5.32       -2.82     18.60 o 
   3  15   2        2.05       11.06     19.28 o 
   4  15   2        4.07      -13.40     14.14 o 
   5  15   2        2.89       54.40     63.01 o 
   6  15   2        4.49       57.40     66.60 o 
   7  15   2        1.75      121.36     41.96 o 
   8  15   2        4.13      140.77     49.83 o 
   2  16   2        0.04      -10.10     19.24 o 
   3  16   2        0.00        3.00     21.07 o 
   4  16   2        0.54      -13.71     17.68 o 
   5  16   2        0.12      -13.73     18.24 o 
  -6 -15   3        0.87       62.74     50.81 o 
  -5 -15   3        4.02       23.70     44.92 o 
  -1 -15   3       14.68        2.33     24.94 o 
  -8 -14   3       12.99       52.66     44.24 o 
  -7 -14   3        0.03       38.85     42.49 o 
  -6 -14   3        1.80       22.12     38.55 o 
  -5 -14   3       26.43       77.34     50.35 o 
  -4 -14   3        2.29       52.80     44.26 o 
  -2 -14   3       39.68       59.74     28.04 o 
  -1 -14   3        0.68       18.65     24.09 o 
   0 -14   3        0.85       -9.92     20.73 o 
   1 -14   3        8.44       24.77     25.64 o 
  -9 -13   3       26.08       79.04     56.84 o 
  -8 -13   3        6.20       70.40     51.25 o 
  -7 -13   3      124.22      167.95     65.69 o 
  -6 -13   3       49.90       92.70     55.77 o 
  -5 -13   3       20.78       18.62     37.18 o 
  -4 -13   3        6.04       25.84     35.45 o 
  -3 -13   3        6.81       29.73     39.66 o 
  -2 -13   3        8.76       14.10     19.53 o 
  -1 -13   3       28.65       39.99     21.11 o 
   0 -13   3      184.38      139.37     35.52 o 
   1 -13   3       19.54       -1.28     19.81 o 
   2 -13   3        7.95       35.23     25.02 o 
   3 -13   3        1.85       20.36     27.10 o 
 -10 -12   3        6.73       68.56     44.93 o 
  -9 -12   3       17.99       54.43     48.52 o 
  -8 -12   3       17.08       50.56     41.75 o 
  -7 -12   3        0.21        1.72     34.27 o 
  -6 -12   3        0.79       11.47     34.27 o 
  -5 -12   3        2.71        6.68     33.12 o 
  -4 -12   3        1.81        7.66     31.75 o 
  -3 -12   3        0.05       -3.51     29.92 o 
  -2 -12   3        2.29       16.47     16.26 o 
  -1 -12   3       90.71       58.59     25.39 o 
   0 -12   3        1.97       -5.63     16.92 o 
   1 -12   3        2.26       10.83     20.26 o 
   2 -12   3       11.69       -7.19     20.08 o 
   3 -12   3        7.81       -4.22     21.33 o 
   4 -12   3        6.78       14.45     25.39 o 
 -10 -11   3        7.65       38.92     42.11 o 
  -9 -11   3        1.68       61.65     47.53 o 
  -8 -11   3       23.54       14.47     35.33 o 
  -7 -11   3      123.98      177.85     65.02 o 
  -6 -11   3       10.70       32.41     36.65 o 
  -5 -11   3        1.05       20.16     35.72 o 
  -4 -11   3      257.12      248.16     65.18 o 
  -3 -11   3        1.38        5.35     13.01 o 
  -2 -11   3       44.83       43.73     17.96 o 
  -1 -11   3        9.21       11.92     14.12 o 
   0 -11   3       71.98       41.12     20.00 o 
   1 -11   3       82.18       83.99     27.03 o 
   2 -11   3        7.99        7.66     19.27 o 
   3 -11   3      105.84      107.53     19.61 o 
   4 -11   3       24.40        6.72     14.12 o 
   5 -11   3       12.78       14.75     15.26 o 
 -11 -10   3        2.16       36.48     42.16 o 
 -10 -10   3        0.14       25.90     36.72 o 
  -9 -10   3       77.46      115.08     59.03 o 
  -8 -10   3       59.62       78.68     49.39 o 
  -7 -10   3       47.26       58.48     45.55 o 
  -6 -10   3       10.94        8.31     34.00 o 
  -5 -10   3        8.60       10.22     32.71 o 
  -4 -10   3       85.56      106.12     51.63 o 
  -3 -10   3        2.86        7.24     11.29 o 
  -2 -10   3       76.62       46.67     16.38 o 
  -1 -10   3        4.56       -8.80     11.27 o 
   0 -10   3      352.59      367.18     26.70 o 
   1 -10   3       15.55       10.91      9.85 o 
   2 -10   3      155.78      153.15     19.36 o 
   3 -10   3        1.13        8.73     11.72 o 
   4 -10   3        6.23       -7.63     10.87 o 
   5 -10   3       17.57       16.62     14.08 o 
   6 -10   3        0.06       20.92     16.56 o 
 -11  -9   3        5.29       57.31     41.04 o 
 -10  -9   3        1.48       31.21     36.24 o 
  -9  -9   3        8.11       36.33     42.00 o 
  -8  -9   3        8.20       21.13     36.99 o 
  -7  -9   3       30.03        8.60     31.51 o 
  -6  -9   3      394.76      484.12     89.87 o 
  -5  -9   3       18.31       24.82     34.93 o 
  -4  -9   3      230.02      230.69     23.43 o 
  -3  -9   3       33.94       41.59     14.53 o 
  -2  -9   3      123.79      142.04     20.62 o 
  -1  -9   3       50.61       56.64     10.16 o 
   0  -9   3      260.01      283.41     21.34 o 
   1  -9   3        2.12       -3.21      7.64 o 
   2  -9   3      114.65      130.36     18.48 o 
   3  -9   3        3.48        2.54     17.59 o 
   4  -9   3      127.60      125.12     20.27 o 
   5  -9   3        7.97       10.83     13.28 o 
   6  -9   3       21.02       13.99     13.98 o 
   7  -9   3        4.01        6.99     14.74 o 
 -11  -8   3       31.51      111.20     50.42 o 
 -10  -8   3        4.52       56.85     36.10 o 
  -9  -8   3        0.10       22.78     32.93 o 
  -8  -8   3        0.65        0.02     27.68 o 
  -7  -8   3        0.13      -18.85     23.60 o 
  -6  -8   3       13.49       13.66     33.59 o 
  -5  -8   3       54.83       60.79     43.50 o 
  -4  -8   3      225.86      240.42     21.71 o 
  -3  -8   3      727.95      805.50     24.36 o 
  -2  -8   3      360.83      373.00     17.55 o 
  -1  -8   3       19.96       20.64      7.15 o 
   0  -8   3       97.52      118.90     15.88 o 
   1  -8   3      129.19      151.94     14.95 o 
   2  -8   3      355.18      367.69     24.46 o 
   3  -8   3      221.75      215.66     31.30 o 
   4  -8   3        0.85       -6.62      9.53 o 
   5  -8   3        9.01        0.70     10.72 o 
   6  -8   3        6.25        6.86     12.56 o 
   7  -8   3       23.08       34.13     16.28 o 
   8  -8   3        0.15       13.56     17.21 o 
 -11  -7   3       14.23       89.68     45.43 o 
 -10  -7   3       96.56      112.67     50.66 o 
  -9  -7   3        0.37       19.49     28.95 o 
  -8  -7   3        1.36        2.95     26.36 o 
  -7  -7   3       40.45       99.81     49.11 o 
  -6  -7   3       77.56       76.93     16.14 o 
  -5  -7   3       15.26       11.10      9.42 o 
  -4  -7   3       16.02       18.31      6.21 o 
  -3  -7   3      838.80      932.22     25.81 o 
  -2  -7   3        4.16        5.73      5.06 o 
  -1  -7   3       98.90       83.78      9.58 o 
   0  -7   3      252.54      245.79     18.20 o 
   1  -7   3      126.14      103.15     19.56 o 
   2  -7   3        2.12        6.16      8.37 o 
   3  -7   3      751.12      765.58     42.06 o 
   4  -7   3        8.84       20.81     11.33 o 
   5  -7   3      301.05      289.60     45.07 o 
   6  -7   3        0.96        4.26     14.70 o 
   7  -7   3       89.19      129.82     23.24 o 
   8  -7   3        2.20       27.23     16.31 o 
   9  -7   3        0.00        9.03     17.32 o 
 -11  -6   3        3.76       61.35     35.10 o 
 -10  -6   3        7.28       22.60     29.66 o 
  -9  -6   3        8.37        9.38     25.63 o 
  -8  -6   3      282.78      248.08     27.31 o 
  -7  -6   3       35.14       14.79     11.60 o 
  -6  -6   3      163.93      162.36     20.27 o 
  -5  -6   3       87.49       60.92     13.25 o 
  -4  -6   3      124.10      115.80     12.46 o 
  -3  -6   3      558.65      646.83     19.46 o 
  -2  -6   3     1263.26     1231.35     34.80 o 
  -1  -6   3      154.81      145.98     13.84 o 
   0  -6   3      942.53      860.48     24.61 o 
   1  -6   3       16.46       18.17      6.84 o 
   2  -6   3       89.93       92.13     12.12 o 
   3  -6   3      531.27      490.32     25.23 o 
   4  -6   3       18.48        6.37      9.12 o 
   5  -6   3      116.94      123.99     19.02 o 
   6  -6   3        6.83       11.59     18.10 o 
   7  -6   3       16.94       20.45     14.04 o 
   8  -6   3       14.54       19.66     15.05 o 
   9  -6   3       24.92       39.02     18.42 o 
 -10  -5   3       26.72       27.50     22.61 o 
  -9  -5   3       32.22       30.99     15.32 o 
  -8  -5   3      127.29      115.35     20.65 o 
  -7  -5   3       14.80       20.33     11.95 o 
  -6  -5   3       70.13       71.54     15.20 o 
  -5  -5   3      651.91      616.91     30.50 o 
  -4  -5   3      279.46      255.60     20.53 o 
  -3  -5   3      163.19      190.45     13.12 o 
  -2  -5   3        0.12       -3.73      4.74 o 
  -1  -5   3     3467.96     3487.50     51.10 o 
   0  -5   3      425.04      381.30     15.32 o 
   1  -5   3      235.42      272.33     14.79 o 
   2  -5   3       82.76       91.54     11.46 o 
   3  -5   3       31.07       41.25     10.17 o 
   4  -5   3      121.22      117.56     15.75 o 
   5  -5   3        3.91       -0.18      9.80 o 
   6  -5   3      205.98      300.97     43.03 o 
   7  -5   3        0.02       -6.20     10.17 o 
   8  -5   3       14.38       12.85     13.01 o 
   9  -5   3        0.45        0.02     12.80 o 
  10  -5   3        2.76       13.08     17.02 o 
 -12  -4   3        1.04       15.12     22.40 o 
 -11  -4   3       14.74       23.00     20.02 o 
 -10  -4   3       29.49       41.19     19.09 o 
  -9  -4   3        8.34       21.92     12.90 o 
  -8  -4   3        3.21        6.54     13.53 o 
  -7  -4   3       69.93       93.84     26.38 o 
  -6  -4   3        0.16        7.11      9.05 o 
  -5  -4   3       44.79       42.96      6.88 o 
  -4  -4   3     1465.01     1583.82     28.97 o 
  -3  -4   3      242.73      263.46     10.62 o 
  -2  -4   3       15.44       10.27      5.14 o 
  -1  -4   3     1740.98     1739.20     30.43 o 
   0  -4   3      213.75      232.70     11.38 o 
   1  -4   3      406.21      452.06     19.90 o 
   2  -4   3        0.06       -2.07      4.83 o 
   3  -4   3      604.37      577.38     26.07 o 
   4  -4   3       97.30      113.95     14.90 o 
   5  -4   3      118.11       85.87     15.15 o 
   6  -4   3       29.48       37.77     13.75 o 
   7  -4   3       88.83      103.73     18.44 o 
   8  -4   3        8.03       -3.05     10.80 o 
   9  -4   3       16.88       27.31     28.45 o 
  10  -4   3       19.27       21.87     16.42 o 
 -12  -3   3        0.00      -17.65     18.75 o 
 -11  -3   3       15.24       -8.56     16.82 o 
 -10  -3   3        4.09      -18.80     14.07 o 
  -9  -3   3        2.57       11.74     16.94 o 
  -8  -3   3      303.29      290.23     29.39 o 
  -7  -3   3        0.02       -6.27      8.81 o 
  -6  -3   3      327.06      347.59     26.80 o 
  -5  -3   3      149.65      169.95     10.70 o 
  -4  -3   3      142.04      148.97     11.12 o 
  -3  -3   3        2.62        2.55      6.00 o 
  -2  -3   3     1669.83     1698.96     37.48 o 
  -1  -3   3     2004.28     1996.96     30.91 o 
   0  -3   3     1498.72     1735.47     37.98 o 
   1  -3   3       52.91       70.91      7.93 o 
   2  -3   3     1909.57     1841.53     39.43 o 
   3  -3   3     1390.39     1525.50     38.84 o 
   4  -3   3      768.86      867.84     31.20 o 
   5  -3   3       80.52       55.64     12.23 o 
   6  -3   3       20.54       30.82     16.48 o 
   7  -3   3      128.72      120.56     18.89 o 
   8  -3   3        8.42        3.05     11.35 o 
   9  -3   3       31.79       20.73     14.76 o 
  10  -3   3        0.00       -6.70     12.83 o 
  11  -3   3        3.48       13.94     17.38 o 
 -12  -2   3        2.42       -3.42     20.30 o 
 -11  -2   3        0.10        9.29     18.62 o 
 -10  -2   3       22.93       22.33     19.27 o 
  -9  -2   3       92.30       38.44     18.95 o 
  -8  -2   3        0.44        0.16     10.66 o 
  -7  -2   3       12.33        2.58      9.19 o 
  -6  -2   3      127.34      132.56     12.82 o 
  -5  -2   3      315.92      337.95     15.73 o 
  -4  -2   3       73.68       91.44      8.29 o 
  -3  -2   3      473.26      397.10     20.25 o 
  -2  -2   3      112.21       99.44     25.29 o 
  -1  -2   3       39.85       47.40      4.74 o 
   0  -2   3     1097.40     1133.06     21.54 o 
   1  -2   3      212.08      229.12     19.65 o 
   2  -2   3       11.55        1.83      4.62 o 
   3  -2   3      336.05      383.62     18.25 o 
   4  -2   3      773.66      799.66     32.05 o 
   5  -2   3      864.89     1064.79     35.72 o 
   6  -2   3      218.73      186.66     47.48 o 
   7  -2   3        0.42        1.97      9.17 o 
   8  -2   3       64.96       84.52     17.44 o 
   9  -2   3        2.45        5.81     12.10 o 
  10  -2   3        0.07       -5.87     23.82 o 
  11  -2   3        0.23       -9.29     14.13 o 
 -11  -1   3       11.22        7.19     18.04 o 
  -9  -1   3       59.03       60.12     22.96 o 
  -8  -1   3        7.30       17.87     15.16 o 
  -7  -1   3       25.55        7.37     10.33 o 
  -6  -1   3       68.45       98.39     13.50 o 
  -5  -1   3      379.85      360.06     17.92 o 
  -4  -1   3      706.55      745.35     32.08 o 
  -3  -1   3     1039.85     1060.38     33.06 o 
  -2  -1   3      105.08       92.43     10.44 o 
  -1  -1   3    11249.99    10925.69    148.14 o 
   0  -1   3       20.91       39.70     12.80 o 
   1  -1   3       97.15       96.31      7.79 o 
   2  -1   3      236.29      191.08     11.19 o 
   3  -1   3      624.25      634.13     28.95 o 
   4  -1   3        1.11        8.42      6.29 o 
   5  -1   3       13.27       10.68      7.00 o 
   6  -1   3      652.39      541.43     26.61 o 
   7  -1   3       16.93       14.61      9.86 o 
   8  -1   3      129.15      100.29     18.24 o 
   9  -1   3      116.50      122.06     21.19 o 
  10  -1   3       14.69       26.58     15.00 o 
  11  -1   3       14.59        7.68     14.21 o 
 -11   0   3        0.15        4.81     18.52 o 
 -10   0   3       11.67      -18.42     13.12 o 
  -9   0   3       60.27       69.89     24.17 o 
  -8   0   3       44.10        8.88     15.42 o 
  -7   0   3       22.58       24.48     10.48 o 
  -6   0   3       77.91       74.04     11.24 o 
  -5   0   3      599.40      616.84     22.08 o 
  -4   0   3     1030.09     1042.27     26.29 o 
  -3   0   3      187.42      191.25     10.32 o 
  -2   0   3     4344.11     4314.23     53.69 o 
  -1   0   3     4251.89     4298.54     69.02 o 
   0   0   3      119.55      127.29     11.79 o 
   1   0   3      756.76      625.99     28.03 o 
   2   0   3     3826.32     3970.72     72.89 o 
   3   0   3      790.82      778.42     22.98 o 
   4   0   3      438.33      486.77     20.10 o 
   5   0   3     3010.04     3046.29     60.02 o 
   6   0   3        5.15       -1.24     10.25 o 
   7   0   3      175.17      205.16     32.95 o 
   8   0   3       73.62       75.70     26.44 o 
   9   0   3      117.67      141.12     34.07 o 
  10   0   3       10.91        6.53     12.90 o 
  11   0   3       92.41      104.81     28.96 o 
  12   0   3        9.51       -6.65     30.83 o 
 -11   1   3        1.82       -1.66     19.20 o 
 -10   1   3        6.31       -1.45     15.78 o 
  -9   1   3        1.94       29.30     18.54 o 
  -8   1   3       11.90        4.45     13.33 o 
  -7   1   3       10.78        5.52      8.83 o 
  -6   1   3       26.87       34.73     10.39 o 
  -5   1   3       35.83       38.71      8.50 o 
  -4   1   3      284.51      316.91     43.36 o 
  -3   1   3     1751.32     1961.17     35.43 o 
  -2   1   3     4878.16     4861.72     89.91 o 
  -1   1   3    17510.96    17218.65    508.73 o 
   0   1   3        0.39        4.05      3.94 o 
   1   1   3     3507.47     3476.60     58.40 o 
   2   1   3        6.15        3.53      3.64 o 
   3   1   3        0.38        9.25      4.95 o 
   4   1   3      683.66      595.16     21.22 o 
   5   1   3      169.13      164.78     14.17 o 
   6   1   3       66.25       65.99     19.41 o 
   7   1   3       43.27       25.39     15.99 o 
   8   1   3      237.77      199.36     36.34 o 
   9   1   3      158.70      261.30     41.36 o 
  10   1   3        9.25       24.76     24.08 o 
  11   1   3       67.55       81.67     20.58 o 
  12   1   3        3.01        3.69     18.31 o 
 -11   2   3       23.18       29.09     23.00 o 
 -10   2   3        0.46      -10.98     14.94 o 
  -9   2   3        1.13       -4.24     13.49 o 
  -8   2   3        3.46        5.03     14.16 o 
  -7   2   3        0.10       12.32      9.66 o 
  -6   2   3      256.65      225.54     20.18 o 
  -5   2   3       20.03       22.27      8.88 o 
  -4   2   3       76.59       57.28      8.68 o 
  -3   2   3       66.57       80.71     10.57 o 
  -2   2   3     3109.65     2788.08     64.53 o 
  -1   2   3     1471.35     1617.13     41.46 o 
   0   2   3    23155.98    22990.81    356.89 o 
   1   2   3     9003.82     8253.78    117.79 o 
   2   2   3      170.35      146.52      7.69 o 
   3   2   3     1653.49     1657.54     31.72 o 
   4   2   3      457.47      460.32     22.22 o 
   5   2   3       42.95       47.88     15.82 o 
   6   2   3      579.57      675.45     45.04 o 
   7   2   3       83.84      114.15     25.20 o 
   8   2   3      449.62      493.03     48.66 o 
   9   2   3      205.28      177.12     34.80 o 
  10   2   3       92.31      141.77     35.77 o 
  11   2   3        4.76        0.62     11.92 o 
  12   2   3       25.00       32.78     23.91 o 
 -10   3   3        3.14       16.74     20.15 o 
  -9   3   3       86.65       42.83     22.03 o 
  -8   3   3        8.79       17.75     11.62 o 
  -7   3   3       91.38       78.42     29.99 o 
  -6   3   3      170.68      184.25     19.67 o 
  -5   3   3     1704.13     1672.65    132.40 o 
  -4   3   3       25.96       55.02     12.47 o 
  -3   3   3        8.74        7.92      5.97 o 
  -2   3   3       74.07       60.80      8.34 o 
  -1   3   3      867.76      782.62     35.68 o 
   0   3   3     4643.95     4389.65     58.90 o 
   1   3   3        9.17        4.21      5.40 o 
   2   3   3     2287.96     2081.14     30.25 o 
   3   3   3     3346.40     3136.41     45.33 o 
   4   3   3       36.47       32.91      7.30 o 
   5   3   3        5.26        2.03      8.76 o 
   6   3   3      368.56      324.02     33.16 o 
   7   3   3        4.15       -2.54      6.97 o 
   8   3   3     1023.44      849.91     70.60 o 
   9   3   3       16.12       34.87     22.90 o 
  10   3   3      342.74      452.22     52.71 o 
  11   3   3        7.43        7.75     22.37 o 
  12   3   3        5.37       14.00     19.31 o 
 -10   4   3        0.24      -11.49     14.18 o 
  -9   4   3        2.04       13.98     18.03 o 
  -8   4   3       15.92        5.29     15.98 o 
  -7   4   3       50.21       51.59     14.90 o 
  -6   4   3        9.42       10.30     18.75 o 
  -5   4   3        9.65       -2.68      7.66 o 
  -4   4   3      610.82      650.81     27.66 o 
  -3   4   3      476.90      466.88     51.46 o 
  -2   4   3      354.74      347.75     32.48 o 
  -1   4   3      189.16      162.32     29.84 o 
   0   4   3     3209.55     3358.25     50.64 o 
   1   4   3     6110.36     6324.50     77.18 o 
   2   4   3     2383.75     2279.86     61.51 o 
   3   4   3     1874.08     1747.44     27.48 o 
   4   4   3      248.99      218.31     10.83 o 
   5   4   3       22.38       30.86      7.60 o 
   7   4   3      591.48      549.40     91.98 o 
   8   4   3      121.28      111.66     16.67 o 
   9   4   3      771.65      696.99     53.90 o 
  10   4   3        3.87      -15.12     15.82 o 
  11   4   3        1.15        5.98     20.18 o 
 -10   5   3       37.02       14.69     20.28 o 
  -9   5   3        0.46       -0.99     14.95 o 
  -8   5   3        5.82        7.62     12.15 o 
  -7   5   3        1.23       -3.80      9.73 o 
  -6   5   3      122.99       93.15     17.48 o 
  -5   5   3      343.75      355.68     87.32 o 
  -4   5   3      242.43      192.31     18.53 o 
  -3   5   3      144.44      140.90     25.37 o 
  -2   5   3      351.58      328.45     17.72 o 
  -1   5   3      189.99      214.63     14.22 o 
   0   5   3      442.86      489.61     24.93 o 
   1   5   3     1648.82     1701.17     30.80 o 
   2   5   3      979.71      860.89     36.38 o 
   3   5   3      148.90      157.92     18.27 o 
   4   5   3     3895.79     3760.48     51.77 o 
   5   5   3      325.87      370.34     14.72 o 
   6   5   3     1456.89     1514.92     61.63 o 
   7   5   3        5.38       15.61     11.62 o 
   8   5   3        2.42       21.22     14.07 o 
  -9   6   3       19.72       24.26     21.28 o 
  -8   6   3       14.64        5.73     14.39 o 
  -7   6   3       11.39       12.83     27.22 o 
  -6   6   3       36.46       24.01     12.45 o 
  -5   6   3        4.02       11.99      9.77 o 
  -4   6   3      170.63      179.78     19.10 o 
  -3   6   3       45.96       41.19     26.76 o 
  -2   6   3      163.46      174.79     33.70 o 
  -1   6   3       82.94       79.01     10.71 o 
   0   6   3      131.48      128.51     11.09 o 
   1   6   3      179.24      173.16     10.27 o 
   3   6   3      296.47      294.60     23.61 o 
   4   6   3      833.75      808.33     39.52 o 
   5   6   3      135.28      150.64     10.10 o 
   6   6   3      441.27      367.70     29.98 o 
   7   6   3       73.09       60.10     17.59 o 
   8   6   3       13.52       20.71     13.52 o 
   9   6   3       15.46        6.18     13.89 o 
  10   6   3       31.58       49.32     19.58 o 
  -9   7   3        0.28       12.31     16.80 o 
  -8   7   3       18.73       21.71     15.64 o 
  -7   7   3        7.76       26.08     14.79 o 
  -6   7   3        6.50      -12.22      9.61 o 
  -5   7   3      247.50      296.74     26.59 o 
  -4   7   3       51.12       46.73     12.88 o 
  -3   7   3      125.46      146.77     17.27 o 
  -2   7   3       97.09       83.33     12.98 o 
  -1   7   3      199.50      222.84     19.35 o 
   0   7   3       21.13       16.89      6.46 o 
   1   7   3        2.18       -1.87      4.19 o 
   2   7   3       18.62        5.18      8.11 o 
   3   7   3       48.08       46.44     13.67 o 
   4   7   3      239.05      276.44     26.18 o 
   5   7   3       52.67       47.11     14.48 o 
   6   7   3      110.69       82.44     18.36 o 
   7   7   3        1.73        3.67     10.78 o 
   8   7   3        0.36       -3.46     10.49 o 
   9   7   3       10.30        7.25     14.66 o 
  10   7   3        4.97        2.86     14.19 o 
  -8   8   3        5.30        8.16     15.53 o 
  -7   8   3        3.94        9.66     14.61 o 
  -6   8   3        7.64       -8.76     10.44 o 
  -5   8   3       59.03       45.54     14.97 o 
  -4   8   3       77.02       60.85     14.78 o 
  -3   8   3       45.12       55.02     13.48 o 
  -2   8   3      305.43      325.12     22.89 o 
  -1   8   3      301.76      345.38     20.48 o 
   0   8   3      277.45      290.58     17.09 o 
   1   8   3      451.12      442.49     31.40 o 
   2   8   3     1083.44     1052.24     47.78 o 
   3   8   3       31.72       29.50     12.81 o 
   4   8   3       54.87       74.40     16.89 o 
   5   8   3        6.63       20.43     11.75 o 
   6   8   3       10.29       13.86     11.46 o 
   7   8   3      234.01      244.86     29.23 o 
   8   8   3        3.47        3.87     12.48 o 
   9   8   3       71.23       94.25     24.15 o 
  -7   9   3        1.69        5.60     14.00 o 
  -6   9   3       66.28      100.26     20.79 o 
  -5   9   3        8.87       31.61     15.26 o 
  -4   9   3      177.98      196.25     29.55 o 
  -3   9   3      115.52      106.60     35.47 o 
  -2   9   3       61.45       94.83     15.54 o 
  -1   9   3        1.33        9.48      8.19 o 
   0   9   3        8.77       22.56     13.63 o 
   1   9   3       75.07       63.03     17.74 o 
   2   9   3      720.11      718.04     41.63 o 
   3   9   3       14.26       15.62     11.07 o 
   4   9   3        9.61        9.93     10.21 o 
   5   9   3       19.88       13.75     10.65 o 
   6   9   3       44.65       72.00     19.32 o 
   7   9   3        8.68       -1.40     11.03 o 
   8   9   3        6.94       -0.11     12.18 o 
   9   9   3       13.47       15.21     14.81 o 
  -6  10   3        1.27      -14.35     18.57 o 
  -5  10   3       25.24       34.28     23.44 o 
  -4  10   3      103.82      119.76     31.56 o 
  -3  10   3        0.08        3.32     15.57 o 
  -2  10   3        3.44       12.51     15.90 o 
  -1  10   3       13.78       20.67     16.48 o 
   0  10   3        1.63        1.78     11.24 o 
   1  10   3        0.21        6.70     13.51 o 
   2  10   3       15.76       13.98     12.74 o 
   3  10   3        8.38        5.61     11.60 o 
   4  10   3       24.17       30.96     14.54 o 
   5  10   3       96.16      104.33     21.35 o 
   6  10   3       17.78       27.81     15.28 o 
   7  10   3        0.22       -8.70     11.00 o 
   8  10   3       26.07       15.49     15.40 o 
   9  10   3       50.71       27.00     17.11 o 
  -6  11   3        2.71       10.51     16.75 o 
  -5  11   3        0.04       18.06     15.24 o 
  -4  11   3       14.30       -3.99     16.52 o 
  -3  11   3       16.63      -10.51     14.81 o 
  -2  11   3        8.84       -0.20     16.20 o 
  -1  11   3       27.18       32.10     19.41 o 
   0  11   3      180.35      175.44     30.92 o 
   1  11   3       45.81       56.08     21.65 o 
   2  11   3        1.57       10.46     10.93 o 
   3  11   3       32.56       23.98     15.54 o 
   4  11   3       90.40       84.07     21.17 o 
   5  11   3      340.04      366.51     36.44 o 
   6  11   3       13.56        6.78     12.03 o 
   7  11   3       69.93       87.16     22.40 o 
   8  11   3        2.14       -1.72     13.07 o 
  -5  12   3        0.29       10.84     26.59 o 
  -4  12   3        0.74       16.71     22.21 o 
  -3  12   3        0.23       10.68     19.76 o 
  -2  12   3        1.70        4.82     18.48 o 
  -1  12   3        0.72       -6.43     12.33 o 
   0  12   3       42.63       26.19     18.49 o 
   1  12   3        0.47       12.23     15.74 o 
   2  12   3       70.35       81.59     23.08 o 
   3  12   3       44.08       66.10     36.20 o 
   4  12   3       48.99       69.21     40.03 o 
   5  12   3      225.12      203.27     30.23 o 
   6  12   3      100.75       95.56     23.72 o 
   7  12   3        1.16       11.31     14.68 o 
   8  12   3        0.00       -3.76     13.70 o 
  10  12   3        0.20      109.24     39.05 o 
  -4  13   3        3.96        3.91     22.56 o 
  -3  13   3        1.53       12.70     21.08 o 
  -2  13   3        6.50       25.97     21.04 o 
  -1  13   3        1.39       12.75     18.99 o 
   0  13   3        0.72      -10.41     16.11 o 
   1  13   3        0.93       19.36     18.28 o 
   2  13   3        1.46        1.02     15.04 o 
   3  13   3       40.75       90.78     26.07 o 
   4  13   3       39.17       42.75     41.86 o 
   5  13   3        7.67       19.73     55.14 o 
   6  13   3       41.26       63.96     46.75 o 
   7  13   3        0.17       24.49     55.98 o 
   9  13   3        3.92      108.45     35.32 o 
  -2  14   3        0.32       -1.83     19.28 o 
  -1  14   3        5.01       21.62     22.38 o 
   0  14   3        0.10      -19.08     15.12 o 
   1  14   3       13.26       51.83     23.37 o 
   2  14   3        2.95       -2.31     16.74 o 
   3  14   3        2.03        3.57     16.12 o 
   4  14   3        0.62      -15.99     11.94 o 
   5  14   3        1.92       44.40     61.81 o 
   6  14   3        1.33       34.87     69.48 o 
   7  14   3        0.45       47.54     72.43 o 
  -1  15   3        2.23       25.28     25.22 o 
   0  15   3        0.07      -15.42     18.23 o 
   1  15   3        1.47        8.67     18.82 o 
   2  15   3        1.92      -11.02     16.94 o 
   3  15   3        8.27       -0.36     16.48 o 
   4  15   3        6.62        9.61     18.72 o 
   5  15   3        0.12       46.52     80.59 o 
   6  15   3        5.10       71.95     83.38 o 
   7  15   3        6.35       67.54     77.56 o 
   2  16   3        2.32       12.35     22.40 o 
   3  16   3        0.61       12.74     20.49 o 
   4  16   3        0.01      -10.81     19.12 o 
   5  16   3        8.87       -2.12     18.42 o 
   6  16   3        1.48       75.79     85.79 o 
  -7 -14   4        0.34       81.43     55.86 o 
  -6 -14   4        7.50       18.40     43.34 o 
  -5 -14   4       46.18      106.66     59.12 o 
  -4 -14   4        2.06       33.51     46.59 o 
   0 -14   4       12.23       28.53     25.29 o 
   1 -14   4        4.83       25.91     27.96 o 
  -8 -13   4        3.55       25.97     41.14 o 
  -7 -13   4        1.04       70.08     50.15 o 
  -6 -13   4       29.45       64.23     50.72 o 
  -5 -13   4        2.14       23.65     40.31 o 
  -4 -13   4        4.99        5.58     35.80 o 
  -3 -13   4       52.21       66.28     49.33 o 
  -1 -13   4        8.26       -0.76     19.75 o 
   0 -13   4        6.26       23.03     23.68 o 
   1 -13   4       15.36       21.56     27.31 o 
   2 -13   4        2.69       13.34     25.02 o 
   3 -13   4        4.68       15.53     27.27 o 
  -9 -12   4        5.38        7.50     37.01 o 
  -8 -12   4       27.56       59.31     46.51 o 
  -7 -12   4       20.15       80.48     48.55 o 
  -6 -12   4        4.54        9.73     37.76 o 
  -5 -12   4       77.37       99.33     57.05 o 
  -4 -12   4        8.07       32.46     41.09 o 
  -3 -12   4       12.88       28.27     38.85 o 
  -2 -12   4        9.61       27.81     23.98 o 
  -1 -12   4       89.33       66.98     25.76 o 
   0 -12   4      173.52      162.68     35.70 o 
   1 -12   4        1.50      -16.04     17.25 o 
   2 -12   4        0.01       18.74     23.65 o 
   3 -12   4        1.07      -16.36     22.24 o 
   4 -12   4        1.64       10.74     23.90 o 
 -10 -11   4        8.05       46.10     47.41 o 
  -9 -11   4       48.19       28.77     41.89 o 
  -8 -11   4       10.78       41.49     43.93 o 
  -7 -11   4        4.99       37.22     40.55 o 
  -6 -11   4       24.05        4.28     39.75 o 
  -5 -11   4      172.54      101.22     52.11 o 
  -4 -11   4        3.32       -2.65     33.41 o 
  -3 -11   4       77.83      105.21     51.05 o 
  -2 -11   4       13.61       16.32     15.81 o 
  -1 -11   4       70.71       87.87     23.96 o 
   0 -11   4       51.21       39.33     22.41 o 
   1 -11   4      103.91      102.45     31.18 o 
   2 -11   4       42.75       35.41     13.96 o 
   3 -11   4       11.01       50.59     15.98 o 
   4 -11   4       14.01        6.03     14.57 o 
   5 -11   4        6.69       13.06     15.76 o 
 -10 -10   4        5.36       48.67     43.34 o 
  -9 -10   4       79.64       87.39     52.30 o 
  -8 -10   4       59.41       72.61     49.10 o 
  -7 -10   4       14.21       41.49     42.06 o 
  -6 -10   4       59.05       62.96     48.01 o 
  -5 -10   4      260.78      261.17     70.78 o 
  -4 -10   4       49.61       32.35     38.74 o 
  -3 -10   4      210.83      228.24     61.75 o 
  -2 -10   4       69.29       85.42     20.74 o 
  -1 -10   4       16.56        1.83     12.99 o 
   0 -10   4       47.73       56.40     13.15 o 
   1 -10   4       39.07       34.36     13.21 o 
   2 -10   4       70.26       78.24     30.94 o 
   3 -10   4       35.21       44.52     15.41 o 
   4 -10   4       38.52       43.36     19.18 o 
   5 -10   4       12.09        9.62     14.74 o 
   6 -10   4       15.48       19.41     16.34 o 
 -11  -9   4        2.29       34.49     33.20 o 
 -10  -9   4        0.10       25.71     35.35 o 
  -9  -9   4        1.92       39.25     43.92 o 
  -8  -9   4      139.76      205.99     70.08 o 
  -7  -9   4        0.41        0.52     31.37 o 
  -6  -9   4      363.37      377.81     80.41 o 
  -5  -9   4       48.90       38.13     39.94 o 
  -4  -9   4      202.76      201.29     60.80 o 
  -3  -9   4      889.25      884.29     42.00 o 
  -2  -9   4      148.05      182.15     15.20 o 
  -1  -9   4       86.64       79.78     11.60 o 
   0  -9   4      181.46      197.46     25.36 o 
   1  -9   4       82.02       72.85     13.70 o 
   2  -9   4       50.73       69.70     14.68 o 
   3  -9   4       43.19       63.96     15.40 o 
   4  -9   4       24.47        0.33     11.40 o 
   5  -9   4        0.88        7.57     13.28 o 
   6  -9   4        2.49        6.41     14.41 o 
   7  -9   4       51.78       26.61     17.47 o 
 -11  -8   4       39.94       77.10     43.31 o 
 -10  -8   4       35.93       30.83     36.74 o 
  -9  -8   4        8.31       22.81     36.79 o 
  -8  -8   4       16.36       10.91     31.65 o 
  -7  -8   4       40.70       17.93     35.99 o 
  -6  -8   4       14.12        1.52     31.97 o 
  -5  -8   4       58.47       62.42     43.89 o 
  -4  -8   4      142.52      126.49     16.45 o 
  -3  -8   4      334.22      333.14     17.35 o 
  -2  -8   4      801.96      863.89     31.10 o 
  -1  -8   4       34.04       20.56      7.81 o 
   0  -8   4      380.94      382.05     19.21 o 
   1  -8   4       10.47        6.90      8.31 o 
   2  -8   4      442.04      442.04     25.55 o 
   3  -8   4        5.89       -0.21      9.49 o 
   4  -8   4      234.82      189.89     26.01 o 
   5  -8   4       73.16      128.95     37.82 o 
   6  -8   4       16.83       13.75     13.10 o 
   7  -8   4       48.87       57.32     20.29 o 
   8  -8   4       11.62       24.04     18.00 o 
 -11  -7   4        6.94       38.12     37.36 o 
 -10  -7   4        6.80       10.57     31.96 o 
  -9  -7   4       11.51       13.74     31.54 o 
  -8  -7   4       17.14        5.71     31.58 o 
  -7  -7   4       95.19      126.27     53.51 o 
  -6  -7   4       30.94       28.43     22.87 o 
  -5  -7   4       20.07        2.41     17.33 o 
  -4  -7   4       87.97      103.96     15.15 o 
  -3  -7   4      425.92      440.60     28.80 o 
  -2  -7   4       17.22       12.59      6.26 o 
  -1  -7   4      165.31      192.58     13.94 o 
   0  -7   4      219.15      220.65     21.91 o 
   1  -7   4       94.43      140.82     14.08 o 
   2  -7   4      273.00      270.29     19.42 o 
   3  -7   4     1552.05     1529.39     58.61 o 
   4  -7   4       67.93       49.60     14.13 o 
   5  -7   4        7.72       10.47     10.86 o 
   6  -7   4      124.24       88.78     19.44 o 
   7  -7   4       27.08       29.29     15.84 o 
   8  -7   4        7.44        8.36     14.95 o 
 -10  -6   4       58.87       65.94     41.97 o 
  -9  -6   4       48.70       83.60     44.86 o 
  -8  -6   4      284.83      208.81    103.69 o 
  -7  -6   4      148.08      142.52     21.67 o 
  -6  -6   4        8.59       -7.52     10.16 o 
  -5  -6   4        0.08        2.08      8.04 o 
  -4  -6   4       11.48       11.14      7.97 o 
  -3  -6   4       57.24       69.71      8.58 o 
  -2  -6   4     1399.65     1398.15     31.09 o 
  -1  -6   4      772.16      679.02     24.62 o 
   0  -6   4      226.83      217.19     17.84 o 
   1  -6   4        9.69       15.62      7.20 o 
   2  -6   4      281.09      268.18     18.36 o 
   3  -6   4     1462.30     1506.97     44.97 o 
   4  -6   4      274.60      247.86     22.62 o 
   5  -6   4       72.48       78.34     16.72 o 
   6  -6   4        1.51        0.85     10.72 o 
   7  -6   4       21.47       30.79     14.50 o 
   8  -6   4        0.56       11.06     14.54 o 
   9  -6   4       12.00       27.41     15.71 o 
 -10  -5   4       21.25       12.63     14.14 o 
  -9  -5   4       24.38       11.61     13.79 o 
  -8  -5   4      279.26      199.97     45.02 o 
  -7  -5   4        0.14       -6.84     10.59 o 
  -6  -5   4      204.74      218.38     23.89 o 
  -5  -5   4       55.57       51.64     13.46 o 
  -4  -5   4     1980.34     2148.32     56.65 o 
  -3  -5   4      167.06      178.09     11.93 o 
  -2  -5   4      209.86      266.13     12.62 o 
  -1  -5   4      305.97      267.11     12.97 o 
   0  -5   4       79.21       96.53      9.77 o 
   1  -5   4       15.06        5.95     10.42 o 
   2  -5   4      171.61      157.03     13.99 o 
   3  -5   4      242.45      247.33     28.89 o 
   5  -5   4      104.77      114.07     42.06 o 
   6  -5   4       10.00        3.67     10.30 o 
   7  -5   4      139.35      116.12     49.91 o 
   8  -5   4        0.19      -12.61     10.98 o 
   9  -5   4       50.66       52.53     19.69 o 
  10  -5   4        3.70        3.30     16.34 o 
 -11  -4   4        9.45        8.79     19.26 o 
 -10  -4   4       59.39       39.75     23.71 o 
  -9  -4   4        3.95        2.90     15.48 o 
  -8  -4   4       38.93       40.62     15.83 o 
  -7  -4   4        1.89        3.62     10.72 o 
  -6  -4   4       64.88       89.43     17.13 o 
  -5  -4   4       16.61        3.82      7.98 o 
  -4  -4   4      600.60      670.97     16.14 o 
  -3  -4   4       41.40       42.25      5.69 o 
  -2  -4   4       10.34       17.28      4.72 o 
  -1  -4   4      175.57      167.99     10.03 o 
   0  -4   4     1428.72     1608.63     52.95 o 
   1  -4   4        2.59        2.53      4.86 o 
   2  -4   4       49.56       47.33      9.29 o 
   3  -4   4      343.01      335.42     19.83 o 
   4  -4   4      147.61      108.69     33.15 o 
   5  -4   4        5.10       -0.72      8.06 o 
   6  -4   4       86.30      112.39     20.49 o 
   7  -4   4       10.23       11.75     11.50 o 
   8  -4   4        5.39       26.44     14.30 o 
   9  -4   4        2.28        2.30     13.00 o 
  10  -4   4       16.74       43.68     19.87 o 
 -11  -3   4        1.14       26.75     21.52 o 
 -10  -3   4       37.22        7.74     17.07 o 
  -9  -3   4        8.07       31.07     18.55 o 
  -8  -3   4       72.80       75.03     19.10 o 
  -7  -3   4        7.58       17.22     18.71 o 
  -6  -3   4      310.41      327.37     26.71 o 
  -5  -3   4      791.99      710.95     36.94 o 
  -4  -3   4       21.99       26.92      9.38 o 
  -3  -3   4      126.35      137.69     14.61 o 
  -2  -3   4     1472.69     1525.76     26.21 o 
  -1  -3   4      127.80       99.64     11.22 o 
   0  -3   4       43.59       47.71      6.78 o 
   1  -3   4      259.20      252.96     12.82 o 
   2  -3   4      656.76      658.53     23.21 o 
   3  -3   4     1049.61      942.10     87.35 o 
   4  -3   4      193.10      198.60     41.99 o 
   5  -3   4      172.03      182.51     18.30 o 
   6  -3   4      436.93      370.81     41.93 o 
   7  -3   4      211.72      199.30     23.01 o 
   8  -3   4      100.53       72.01     19.73 o 
   9  -3   4        0.73       -4.94     12.20 o 
  10  -3   4       44.47       44.54     20.34 o 
  11  -3   4        0.10        1.51     16.67 o 
 -11  -2   4       13.24        4.60     17.82 o 
 -10  -2   4       26.68       -0.90     14.86 o 
  -9  -2   4      201.60      150.80     29.28 o 
  -8  -2   4       36.26       32.29     21.14 o 
  -7  -2   4       61.73       28.58     13.27 o 
  -6  -2   4      267.80      348.45     35.60 o 
  -5  -2   4        5.53        2.46      8.57 o 
  -4  -2   4      627.25      623.85     29.53 o 
  -3  -2   4        0.01       -2.05      5.87 o 
  -2  -2   4      124.19      132.77     12.92 o 
  -1  -2   4     2703.57     2642.99     37.83 o 
   0  -2   4     1004.29     1077.73     23.31 o 
   1  -2   4      591.86      651.61     39.92 o 
   2  -2   4        2.62        4.42      4.81 o 
   3  -2   4     5222.98     5240.45     81.40 o 
   4  -2   4      102.24       80.63     11.63 o 
   5  -2   4       82.68       75.48     31.66 o 
   6  -2   4        4.44       14.88      9.27 o 
   7  -2   4        5.91        9.45     10.35 o 
   8  -2   4       86.43       89.63     18.26 o 
   9  -2   4       49.34       28.40     14.85 o 
  10  -2   4       17.32        0.36     12.74 o 
  11  -2   4        0.28       -0.50     14.71 o 
 -11  -1   4        0.45       11.80     19.39 o 
  -9  -1   4       36.33       14.15     15.69 o 
  -8  -1   4       28.58       56.54     21.48 o 
  -7  -1   4       31.02       20.00     12.94 o 
  -6  -1   4        8.15       -4.43      8.58 o 
  -5  -1   4       11.11        2.31      6.11 o 
  -4  -1   4       91.25      109.77      8.92 o 
  -3  -1   4      510.42      517.81     24.44 o 
  -2  -1   4       11.15       30.96      8.13 o 
  -1  -1   4     2644.52     2541.37     50.36 o 
   0  -1   4      440.25      401.90     12.85 o 
   1  -1   4      545.73      499.32     16.30 o 
   2  -1   4       48.34       58.17     13.32 o 
   3  -1   4        4.04       -2.24      4.11 o 
   4  -1   4      685.49      838.13     28.41 o 
   5  -1   4      216.17      214.45     21.92 o 
   6  -1   4      362.86      431.96     25.40 o 
   7  -1   4      232.73      243.23     22.60 o 
   8  -1   4        0.13       -5.80      8.61 o 
   9  -1   4        9.72       19.18     12.71 o 
  10  -1   4       20.83       16.41     13.69 o 
  11  -1   4       15.75       11.54     15.12 o 
 -11   0   4        0.54        5.60     20.64 o 
 -10   0   4        8.85        1.88     15.17 o 
  -9   0   4       53.84       35.66     19.64 o 
  -8   0   4        0.22       -9.00     12.26 o 
  -7   0   4       42.06       18.13     15.65 o 
  -6   0   4       15.56        2.60     16.27 o 
  -5   0   4      168.60      152.53     15.00 o 
  -4   0   4     1797.74     1828.60     44.74 o 
  -3   0   4      111.41      138.82      9.12 o 
  -2   0   4      174.13      132.87     13.13 o 
  -1   0   4     1896.76     1803.94     27.50 o 
   0   0   4       11.69       17.35     11.47 o 
   1   0   4       64.42       56.30     17.39 o 
   2   0   4      643.81      583.57     35.27 o 
   3   0   4       75.63      109.34     10.38 o 
   4   0   4     6588.81     6864.63    221.18 o 
   5   0   4      100.14      122.68     13.76 o 
   6   0   4      352.56      319.57     21.95 o 
   7   0   4        0.76        0.27      7.43 o 
   8   0   4        0.24       -1.77      9.50 o 
   9   0   4        0.00        1.59     10.80 o 
  10   0   4      121.94      159.93     24.54 o 
  11   0   4        8.38       15.99     16.13 o 
  12   0   4        0.16       -2.13     18.46 o 
 -11   1   4        0.14       15.83     22.60 o 
 -10   1   4        1.79       13.60     17.64 o 
  -9   1   4       42.26       56.20     23.42 o 
  -8   1   4      126.40      104.46     25.81 o 
  -7   1   4        0.43       12.64     12.63 o 
  -6   1   4        0.40       -0.02      6.85 o 
  -4   1   4       60.19       80.67     11.44 o 
  -3   1   4       61.35       59.86      8.70 o 
  -2   1   4      116.17      133.42      8.75 o 
  -1   1   4    12221.27    12104.76    436.00 o 
   0   1   4      136.13      121.65      7.81 o 
   1   1   4     4538.01     4724.26     79.31 o 
   2   1   4        0.06       -3.31      3.27 o 
   3   1   4      693.97      670.91     33.03 o 
   4   1   4      376.30      448.63     19.21 o 
   5   1   4        2.62       -4.07      5.05 o 
   6   1   4      140.42      139.76     15.30 o 
   7   1   4        5.94       42.47     11.92 o 
   8   1   4      251.80      223.36     22.32 o 
   9   1   4       48.84       37.60     14.05 o 
  10   1   4      141.04      178.85     24.53 o 
  11   1   4        9.52       22.27     15.72 o 
  12   1   4        3.40       10.96     20.33 o 
 -11   2   4        2.78        1.30     19.77 o 
 -10   2   4        3.43        7.03     17.72 o 
  -9   2   4       12.82       10.58     13.93 o 
  -8   2   4        0.35       13.41     17.94 o 
  -7   2   4        7.38        9.62     14.94 o 
  -6   2   4      175.06      217.36     20.09 o 
  -5   2   4       13.56       11.09      7.28 o 
  -4   2   4        3.95       -6.31      4.92 o 
  -3   2   4      260.43      286.04     14.45 o 
  -2   2   4     1952.26     1932.84     37.42 o 
  -1   2   4     3855.06     3889.68     55.96 o 
   0   2   4    31006.96    29042.12    302.93 o 
   1   2   4      697.29      742.48     17.75 o 
   2   2   4      767.62      736.72     17.97 o 
   3   2   4      229.63      280.88     12.95 o 
   4   2   4      805.70      783.71     30.11 o 
   5   2   4      960.85      860.15     41.06 o 
   6   2   4       20.42       16.84      8.09 o 
   7   2   4        0.32       22.35      8.68 o 
   8   2   4        0.74        6.76      9.57 o 
   9   2   4        8.74       -8.50      9.05 o 
  10   2   4        5.21       14.11     12.77 o 
  11   2   4        6.88        3.61     13.48 o 
  12   2   4        3.51        7.63     15.73 o 
 -10   3   4        0.93       11.87     19.76 o 
  -9   3   4        3.23        1.59     15.74 o 
  -8   3   4       13.37       30.85     19.33 o 
  -7   3   4       32.47       65.86     16.15 o 
  -6   3   4        0.17        5.03      8.21 o 
  -5   3   4      155.11      165.00     17.14 o 
  -4   3   4       55.19       37.96     16.23 o 
  -3   3   4      455.86      498.86     28.91 o 
  -2   3   4      130.81      164.52     23.09 o 
  -1   3   4     3948.06     4024.97    147.63 o 
   0   3   4      151.87      154.65     10.30 o 
   1   3   4     5294.85     5350.08     68.13 o 
   2   3   4     1719.88     1713.58     28.82 o 
   3   3   4      212.78      208.28     10.15 o 
   4   3   4       95.80      114.80     11.49 o 
   5   3   4      128.71      140.50     12.25 o 
   6   3   4      150.91      154.93     14.69 o 
   7   3   4       23.79       22.86      9.69 o 
   8   3   4      879.07      832.97     34.15 o 
   9   3   4        0.37       -3.81      9.53 o 
  10   3   4      193.15      217.66     24.38 o 
  11   3   4       16.53       11.15     14.32 o 
  12   3   4        0.00       -4.83     14.59 o 
 -10   4   4        7.14        9.07     19.48 o 
  -9   4   4       49.92       37.49     21.73 o 
  -8   4   4        0.00        0.07     14.60 o 
  -7   4   4        9.13       25.66     12.74 o 
  -6   4   4        2.23        6.39      8.87 o 
  -5   4   4        0.11        1.05      7.01 o 
  -4   4   4        9.36        3.60      6.69 o 
  -3   4   4      453.94      482.02     27.63 o 
  -2   4   4       25.52       18.30      6.89 o 
  -1   4   4      419.84      401.04     16.80 o 
   0   4   4      105.58       99.14      9.17 o 
   1   4   4      852.37      816.47     20.11 o 
   2   4   4      262.05      251.06     15.92 o 
   3   4   4      752.53      729.62     27.47 o 
   4   4   4       46.46       50.41      9.47 o 
   5   4   4      457.68      389.16     40.80 o 
   6   4   4       90.08      101.13     13.66 o 
   7   4   4       20.07       23.80      8.79 o 
   8   4   4      112.56      151.36     17.36 o 
   9   4   4      184.25      201.97     20.86 o 
  10   4   4       65.20       61.99     16.04 o 
  11   4   4       19.54       29.45     26.48 o 
  -9   5   4        0.41       -6.40     17.69 o 
  -8   5   4        0.01       -3.65     14.64 o 
  -7   5   4       32.45       65.35     16.21 o 
  -6   5   4        0.43       -0.72      9.09 o 
  -5   5   4      101.53       93.50     15.99 o 
  -4   5   4       14.95       21.37     11.61 o 
  -3   5   4      699.58      715.79     28.46 o 
  -2   5   4       10.83       17.08      7.20 o 
  -1   5   4       11.23        4.55      5.35 o 
   0   5   4      138.05      126.69     10.57 o 
   1   5   4      443.76      446.07     15.59 o 
   2   5   4     1351.55     1320.54     44.63 o 
   3   5   4      795.18      708.59     23.85 o 
   4   5   4        0.18        1.73      3.56 o 
   5   5   4      744.98      736.91     21.16 o 
   6   5   4        1.21        9.27      6.20 o 
   7   5   4       67.63       70.52     12.96 o 
   8   5   4      505.30      454.61     94.86 o 
  -9   6   4        0.16       -7.87     15.88 o 
  -8   6   4       17.63       18.64     13.71 o 
  -7   6   4        0.87        2.77     11.04 o 
  -6   6   4       73.24       60.33     28.69 o 
  -5   6   4       12.22       15.27     16.27 o 
  -4   6   4        7.59        6.20      8.82 o 
  -3   6   4        0.81       -8.54      6.05 o 
  -2   6   4      158.63      187.13     16.34 o 
  -1   6   4       14.88       25.48      7.98 o 
   0   6   4        3.80        4.69      7.44 o 
   1   6   4       12.69       11.23      5.36 o 
   2   6   4     1947.59     1881.14     31.97 o 
   3   6   4     1591.99     1353.92     51.98 o 
   4   6   4      328.75      391.71     29.12 o 
   5   6   4      831.11      747.85     32.00 o 
   6   6   4      212.60      227.77     28.22 o 
   7   6   4      263.78      307.48     33.86 o 
   8   6   4       34.93       54.41     19.36 o 
  10   6   4       18.21       25.68     18.83 o 
  11   6   4        1.39        5.59     17.79 o 
  -8   7   4       27.07       16.62     15.78 o 
  -7   7   4        3.64       11.06     12.85 o 
  -6   7   4        0.56        0.03     10.53 o 
  -5   7   4      123.43      125.24     19.12 o 
  -4   7   4       15.39        5.72      9.61 o 
  -3   7   4       78.15      102.30     15.30 o 
  -2   7   4      238.74      199.21     17.64 o 
  -1   7   4        0.15        0.57      6.19 o 
   0   7   4        4.06        0.42      6.34 o 
   1   7   4       11.83       13.44      6.15 o 
   2   7   4        6.05        7.11      5.10 o 
   3   7   4     3228.95     3058.42     87.71 o 
   4   7   4       53.34       37.92     13.80 o 
   5   7   4      205.95      255.98     28.10 o 
   6   7   4       74.37       71.02     18.09 o 
   7   7   4       36.26       16.04     12.77 o 
   8   7   4       30.77        7.92     13.94 o 
   9   7   4       64.95       52.10     21.76 o 
  10   7   4        0.13        7.36     15.23 o 
  11   7   4       21.85      -18.37     15.96 o 
  -8   8   4        4.81       16.31     16.17 o 
  -7   8   4        0.00       12.69     12.72 o 
  -6   8   4       63.38       63.47     18.07 o 
  -5   8   4      143.71      144.66     20.80 o 
  -4   8   4       88.29       93.10     17.37 o 
  -3   8   4       48.69       50.89     17.92 o 
  -2   8   4       30.98       35.61     10.71 o 
  -1   8   4       66.18       82.14     12.73 o 
   0   8   4      191.88      224.91     17.47 o 
   1   8   4        5.47        3.99      5.14 o 
   2   8   4        2.43        7.66     10.24 o 
   3   8   4      457.58      475.35     32.89 o 
   4   8   4      704.81      647.16     39.10 o 
   5   8   4      212.22      245.11     27.86 o 
   6   8   4       14.96       27.94     13.44 o 
   7   8   4        6.28       13.45     13.08 o 
   8   8   4       97.68      108.94     24.52 o 
   9   8   4        3.74       -7.86     12.19 o 
  10   8   4       10.93       13.46     17.97 o 
  -7   9   4        3.71        4.25     14.35 o 
  -6   9   4       21.61       12.48     13.75 o 
  -5   9   4       13.14        9.71     12.02 o 
  -4   9   4       17.29        9.89     12.76 o 
  -3   9   4      216.75      205.91     53.73 o 
  -2   9   4        0.88        2.31      8.55 o 
  -1   9   4       19.12       28.06     12.24 o 
   0   9   4        8.92        3.13     11.67 o 
   1   9   4        0.23        8.82     11.44 o 
   2   9   4        2.49       -4.32      8.10 o 
   3   9   4      136.24      142.15     22.67 o 
   4   9   4        1.85       -0.58      8.93 o 
   5   9   4       88.17       81.85     19.26 o 
   6   9   4       15.83       37.04     15.75 o 
   7   9   4       29.14       23.13     15.71 o 
   8   9   4       75.01       67.74     21.36 o 
   9   9   4       27.56        5.53     14.53 o 
  10   9   4        0.54        5.04     14.43 o 
  -6  10   4       12.92      -12.95     29.72 o 
  -5  10   4        0.25       -6.82     18.38 o 
  -4  10   4       92.45       89.68     22.55 o 
  -3  10   4       32.46       28.67     13.55 o 
  -2  10   4        0.86        3.51     16.59 o 
  -1  10   4        0.84        4.95     13.90 o 
   0  10   4       92.49      112.36     24.74 o 
   1  10   4       58.30       58.83     18.91 o 
   2  10   4       25.26       25.15     14.43 o 
   3  10   4        0.22        3.90     11.31 o 
   4  10   4       88.09      100.08     21.47 o 
   5  10   4        6.10        8.73     12.06 o 
   6  10   4        4.70       -6.15     10.24 o 
   7  10   4      142.57      124.42     26.03 o 
   8  10   4        3.79       12.38     14.40 o 
   9  10   4      120.91      126.89     27.63 o 
  10  10   4        5.01       -9.54     16.84 o 
  -6  11   4        1.71       32.93     28.37 o 
  -5  11   4        2.62       21.40     23.54 o 
  -4  11   4       31.77       50.60     25.10 o 
  -3  11   4        1.70        5.75     18.08 o 
  -2  11   4       60.38       82.20     27.39 o 
  -1  11   4       45.40       53.39     22.01 o 
   0  11   4       58.85      110.54     27.22 o 
   1  11   4        6.10       11.43     13.42 o 
   2  11   4        5.30       -6.00     11.36 o 
   3  11   4        5.13        9.31     13.15 o 
   4  11   4      218.24      168.89     26.98 o 
   5  11   4       24.41       21.47     14.70 o 
   6  11   4        0.15      -13.88     11.57 o 
   7  11   4        0.29        2.84     14.08 o 
   8  11   4        1.97       -7.00     13.54 o 
   9  11   4        0.95        4.15     16.18 o 
  -5  12   4        4.68       20.59     26.56 o 
  -4  12   4        0.73       17.54     23.58 o 
  -3  12   4        0.08      -20.52     16.15 o 
  -2  12   4       26.39       16.14     18.87 o 
  -1  12   4       28.11       17.79     18.17 o 
   0  12   4        3.38       -7.85     13.13 o 
   1  12   4       18.62        4.23     15.15 o 
   2  12   4       40.22       16.77     16.24 o 
   3  12   4       14.62       26.65     17.48 o 
   4  12   4        0.27       -5.35     13.00 o 
   5  12   4       97.74      103.66     24.43 o 
   6  12   4        7.22        8.75     15.13 o 
   7  12   4       14.11        9.08     15.10 o 
   8  12   4       19.40       40.06     19.60 o 
   9  12   4        8.07        1.36     15.89 o 
  -4  13   4        7.72       17.99     25.07 o 
  -3  13   4        3.53       17.94     23.28 o 
  -2  13   4        1.48       13.89     20.57 o 
  -1  13   4        0.58       -1.82     17.23 o 
   0  13   4        5.61       18.41     17.58 o 
   1  13   4       19.77       16.55     16.16 o 
   2  13   4       11.27        4.92     15.31 o 
   3  13   4       10.58        5.69     14.36 o 
   4  13   4       11.69        4.59     15.99 o 
   5  13   4       11.22       16.99     15.14 o 
   6  13   4       14.19        6.90     15.14 o 
   7  13   4       14.22       -8.15     14.13 o 
   8  13   4       13.29       10.85     16.77 o 
  -2  14   4        9.36       25.42     23.18 o 
  -1  14   4        0.85       17.70     22.72 o 
   0  14   4        1.61      -20.10     15.77 o 
   1  14   4        1.58       -2.15     16.63 o 
   2  14   4        0.53        7.35     17.82 o 
   3  14   4       16.15        0.18     16.98 o 
   4  14   4        7.95       -7.74     14.64 o 
   5  14   4       14.20       73.59     78.39 o 
   6  14   4        0.01       37.45     65.08 o 
   7  14   4        9.71       76.51     82.39 o 
   8  14   4        0.13       73.97     91.96 o 
  -1  15   4        0.02      -18.07     18.43 o 
   0  15   4        0.52        0.72     20.26 o 
   1  15   4        0.83        6.61     19.35 o 
   2  15   4        0.01       -3.78     18.00 o 
   3  15   4        0.75      -12.47     15.96 o 
   4  15   4        0.04       11.90     16.77 o 
   5  15   4        1.43        5.72     18.82 o 
   6  15   4        1.83       65.83     90.90 o 
   2  16   4        0.61       18.72     21.95 o 
   3  16   4        4.05       31.58     23.99 o 
   4  16   4        0.60      -12.54     15.65 o 
   5  16   4       11.82       24.55     23.99 o 
  -6 -14   5        2.94      -14.00     43.61 o 
  -5 -14   5       63.38      123.10     66.36 o 
  -4 -14   5        1.55      -27.37     40.57 o 
  -8 -13   5        8.85       22.76     44.06 o 
  -7 -13   5        4.73       22.64     46.68 o 
  -6 -13   5        7.94       15.59     41.35 o 
  -5 -13   5        0.17      -19.93     34.63 o 
  -4 -13   5       21.94       14.57     44.69 o 
  -3 -13   5        1.49       15.51     48.13 o 
   0 -13   5       36.27       26.58     26.86 o 
   1 -13   5        0.18        1.48     25.20 o 
   2 -13   5        4.09        5.13     25.21 o 
  -9 -12   5        0.01        3.01     41.94 o 
  -8 -12   5        1.53       50.25     45.81 o 
  -7 -12   5        5.78       24.98     40.47 o 
  -6 -12   5        4.92       26.53     41.65 o 
  -5 -12   5        0.78       -7.28     34.62 o 
  -4 -12   5        3.30        6.51     35.13 o 
  -3 -12   5        9.91      -19.78     33.99 o 
  -2 -12   5       40.01       47.75     48.93 o 
  -1 -12   5        0.93       12.64     21.84 o 
   0 -12   5        3.92       -5.79     20.75 o 
   1 -12   5        0.79       29.72     26.60 o 
   2 -12   5       11.71       11.63     26.83 o 
   3 -12   5       39.57       28.91     27.95 o 
   4 -12   5       35.34       72.71     35.58 o 
  -9 -11   5        1.02      -10.56     35.63 o 
  -8 -11   5       94.82       89.69     60.00 o 
  -7 -11   5       42.22       14.22     41.32 o 
  -6 -11   5        0.32       -5.08     35.44 o 
  -5 -11   5       27.94       49.25     44.54 o 
  -4 -11   5       64.89       22.61     41.63 o 
  -3 -11   5        2.94        3.38     35.73 o 
  -2 -11   5      110.92       90.09     51.62 o 
  -1 -11   5      326.50      321.68     35.37 o 
   0 -11   5       63.78       81.28     26.87 o 
   1 -11   5      142.89      117.43     32.48 o 
   2 -11   5        1.09       -8.15     11.21 o 
   3 -11   5       59.68       71.02     18.81 o 
   4 -11   5        1.21       12.08     14.49 o 
   5 -11   5        0.34        8.21     15.39 o 
 -10 -10   5        0.58       29.26     44.34 o 
  -9 -10   5        1.46       30.98     42.89 o 
  -8 -10   5      110.26      179.81     70.30 o 
  -7 -10   5        1.51        6.83     39.04 o 
  -6 -10   5        0.24       -9.55     32.03 o 
  -5 -10   5       15.28        7.98     35.71 o 
  -4 -10   5      221.05      199.97     63.40 o 
  -3 -10   5        0.10       17.55     35.34 o 
  -2 -10   5       34.31        8.60     34.30 o 
  -1 -10   5        0.05        2.32     14.75 o 
   0 -10   5       92.02       57.99     13.48 o 
   1 -10   5      198.94      189.47     20.16 o 
   2 -10   5      273.49      286.97     25.30 o 
   3 -10   5       29.40       30.04     17.54 o 
   4 -10   5       13.75       12.38     14.30 o 
   5 -10   5        8.10        5.08     12.62 o 
   6 -10   5       46.85       58.47     24.60 o 
 -10  -9   5        0.03       33.99     41.56 o 
  -9  -9   5        2.60       12.30     35.73 o 
  -8  -9   5        1.65        4.00     29.72 o 
  -7  -9   5       86.02       61.31     46.34 o 
  -6  -9   5      109.68       92.67     51.88 o 
  -5  -9   5        0.04        8.52     35.14 o 
  -4  -9   5        5.18        0.33     34.15 o 
  -3  -9   5       14.02      -14.93     29.46 o 
  -2  -9   5        2.01        1.66      7.99 o 
  -1  -9   5       35.71       36.15     10.09 o 
   0  -9   5       17.27       25.13     10.05 o 
   1  -9   5       71.45       58.49     13.88 o 
   2  -9   5        0.02       -2.37      9.05 o 
   3  -9   5        1.42        8.14     10.98 o 
   4  -9   5      105.58       97.59     19.77 o 
   5  -9   5        1.12       15.99     13.54 o 
   6  -9   5       35.95       22.59     16.15 o 
   7  -9   5       33.52       41.13     19.86 o 
 -11  -8   5        1.74       38.45     41.60 o 
 -10  -8   5       36.46       56.19     46.85 o 
  -9  -8   5       26.90       31.64     38.80 o 
  -8  -8   5       52.50       52.03     44.02 o 
  -7  -8   5      112.63       99.84     52.25 o 
  -6  -8   5      153.89      140.12     56.29 o 
  -5  -8   5     1817.42     2018.72    156.45 o 
  -4  -8   5      396.88      419.35     27.85 o 
  -3  -8   5      192.49      179.68     19.26 o 
  -2  -8   5      107.49      114.40     14.06 o 
  -1  -8   5      866.38      906.19     29.27 o 
   0  -8   5       48.67       49.77     10.73 o 
   1  -8   5       57.75       59.67     12.25 o 
   2  -8   5        3.07        5.66      8.66 o 
   3  -8   5       69.39       71.08     14.88 o 
   4  -8   5       16.66        5.41     10.04 o 
   5  -8   5      125.70      133.55     21.70 o 
   6  -8   5       27.64       32.36     15.72 o 
   7  -8   5       43.93       43.52     18.63 o 
 -11  -7   5       18.90       41.60     44.98 o 
 -10  -7   5        7.74       29.70     34.29 o 
  -9  -7   5        5.78       30.64     40.39 o 
  -8  -7   5       11.55       -6.27     29.48 o 
  -7  -7   5        0.18        8.97     12.99 o 
  -6  -7   5      717.53      735.59     39.64 o 
  -5  -7   5       48.20       57.02     15.42 o 
  -4  -7   5      696.73      645.01     32.40 o 
  -3  -7   5       77.79       85.46     14.46 o 
  -2  -7   5      311.80      292.21     16.83 o 
  -1  -7   5      159.34      191.45     14.60 o 
   0  -7   5      300.77      295.11     19.23 o 
   1  -7   5        0.00       -8.37      6.33 o 
   2  -7   5       78.34       82.29     13.36 o 
   3  -7   5        1.65        0.81     10.08 o 
   4  -7   5        7.54        4.03      9.37 o 
   5  -7   5        4.67        3.47     10.55 o 
   6  -7   5       15.61        3.60     11.76 o 
   7  -7   5       21.47       18.42     21.67 o 
   8  -7   5        1.49        1.27     14.81 o 
 -10  -6   5       14.96       29.72     37.48 o 
  -9  -6   5      298.93      203.59     79.54 o 
  -8  -6   5        0.14        4.48     13.61 o 
  -7  -6   5       29.94       27.24     14.40 o 
  -6  -6   5        1.03        0.41     12.21 o 
  -5  -6   5       54.89       51.54     14.78 o 
  -4  -6   5       94.62       97.09     15.56 o 
  -3  -6   5       18.83       23.69     10.20 o 
  -2  -6   5      126.46      136.87     11.69 o 
  -1  -6   5      114.97      118.78     11.43 o 
   0  -6   5        1.99       -2.41      4.78 o 
   1  -6   5       12.70        7.19      6.57 o 
   2  -6   5      135.83      112.62     19.86 o 
   3  -6   5       86.43       84.37     14.38 o 
   4  -6   5     1324.69     1402.40    106.92 o 
   5  -6   5      156.24      166.94     21.28 o 
   6  -6   5      228.15      238.49     37.06 o 
   7  -6   5        1.50       11.18     12.63 o 
   8  -6   5       10.75       -5.69     12.24 o 
   9  -6   5        0.73        2.62     15.28 o 
 -10  -5   5       11.02        5.04     15.25 o 
  -9  -5   5       83.67      105.94     23.75 o 
  -8  -5   5        8.35        4.44     12.39 o 
  -7  -5   5       20.65       42.07     15.15 o 
  -6  -5   5       98.38      100.88     18.79 o 
  -5  -5   5      206.68      226.74     22.78 o 
  -4  -5   5       27.07       23.50     10.28 o 
  -3  -5   5      520.25      513.02     16.97 o 
  -2  -5   5       73.76       64.63      8.35 o 
  -1  -5   5       62.69       62.59      8.46 o 
   0  -5   5      124.59      128.50     11.60 o 
   1  -5   5      383.44      384.45     18.11 o 
   2  -5   5      285.74      293.87     18.60 o 
   3  -5   5      477.02      509.21     34.20 o 
   4  -5   5      110.87       77.56     14.16 o 
   5  -5   5     1260.63     1284.91     45.87 o 
   6  -5   5      192.55      207.92     24.11 o 
   7  -5   5        0.01        1.51     11.22 o 
   8  -5   5        2.54       -2.92     12.17 o 
   9  -5   5        4.92       31.12     17.76 o 
 -11  -4   5        0.64       -4.89     16.58 o 
 -10  -4   5        2.63       22.01     20.79 o 
  -9  -4   5       33.73       59.55     19.03 o 
  -8  -4   5        0.49        0.43     12.05 o 
  -7  -4   5       40.03       51.14     16.54 o 
  -6  -4   5       38.36       21.46     13.19 o 
  -5  -4   5      248.98      284.41     25.06 o 
  -4  -4   5        4.90        8.18      8.82 o 
  -3  -4   5       67.03       79.08     12.88 o 
  -2  -4   5      998.66     1182.51     25.64 o 
  -1  -4   5     4056.33     4261.58     77.22 o 
   0  -4   5     2607.01     2936.94     48.80 o 
   1  -4   5       80.67       87.57     10.27 o 
   2  -4   5       10.76       14.94      6.56 o 
   3  -4   5      436.20      389.58     21.26 o 
   4  -4   5        1.89        2.36     13.69 o 
   5  -4   5      131.66      154.47     27.23 o 
   6  -4   5       17.18       12.39     10.71 o 
   7  -4   5       79.97      114.84     19.71 o 
   8  -4   5        3.21        5.02     12.26 o 
   9  -4   5       19.05       27.12     15.25 o 
  10  -4   5       12.67        7.18     19.01 o 
 -11  -3   5        1.63       -8.01     18.33 o 
 -10  -3   5        0.01       10.35     16.97 o 
  -9  -3   5        1.72        4.57     15.18 o 
  -8  -3   5        6.13       -6.36     11.21 o 
  -7  -3   5        3.98       11.51     11.76 o 
  -6  -3   5       35.96       43.58     15.00 o 
  -5  -3   5      130.34      123.98     18.61 o 
  -4  -3   5      195.38      170.04     40.62 o 
  -3  -3   5      544.35      535.20     26.20 o 
  -2  -3   5     1442.13     1450.22     26.52 o 
  -1  -3   5     2042.08     2287.12     38.11 o 
   0  -3   5     1823.15     1899.72     35.58 o 
   1  -3   5      294.28      324.87     15.26 o 
   2  -3   5      330.56      337.88     17.28 o 
   3  -3   5      779.07      729.54     44.72 o 
   4  -3   5      135.39      130.61     22.06 o 
   5  -3   5       28.93       34.57     10.24 o 
   6  -3   5      176.31      133.13     31.01 o 
   7  -3   5        5.54       -4.92      9.26 o 
   8  -3   5       36.16       48.17     15.85 o 
   9  -3   5       60.56       51.87     17.81 o 
  10  -3   5       11.88       17.65     16.10 o 
 -11  -2   5        3.60       20.90     21.72 o 
 -10  -2   5       13.68        2.78     16.42 o 
  -9  -2   5       13.95       -9.05     13.21 o 
  -8  -2   5        0.03        0.44     12.03 o 
  -7  -2   5        0.77       10.09     12.03 o 
  -6  -2   5       52.01       51.44     14.86 o 
  -5  -2   5       50.14       77.13     16.22 o 
  -4  -2   5      149.25      136.90     17.27 o 
  -3  -2   5        0.15       -8.82      5.90 o 
  -2  -2   5     1569.06     1572.45     43.62 o 
  -1  -2   5       97.92       94.41     11.50 o 
   0  -2   5      609.03      600.37     19.86 o 
   1  -2   5      174.80      149.71     17.71 o 
   2  -2   5     4650.72     4615.36     72.26 o 
   3  -2   5       56.05       52.00      9.49 o 
   4  -2   5       28.32       28.60      8.25 o 
   5  -2   5       15.58       27.92      8.49 o 
   6  -2   5      466.82      492.86     28.27 o 
   7  -2   5       10.04       11.76     17.78 o 
   8  -2   5      122.69      149.14     21.92 o 
   9  -2   5       86.80       89.74     19.96 o 
  10  -2   5       48.58       45.51     18.53 o 
  11  -2   5       15.01        8.49     16.37 o 
 -11  -1   5        3.36       -8.08     16.75 o 
 -10  -1   5       40.09       22.08     18.38 o 
  -9  -1   5       55.50       27.59     17.17 o 
  -8  -1   5        3.29        9.86     14.65 o 
  -7  -1   5        0.59       -7.48      9.71 o 
  -6  -1   5       19.74       28.09     12.59 o 
  -5  -1   5      441.79      533.15     30.33 o 
  -4  -1   5     1216.17     1266.39     25.81 o 
  -3  -1   5     2348.83     2292.30     57.35 o 
  -2  -1   5       44.75       31.14      8.87 o 
  -1  -1   5     3150.14     2974.81     59.70 o 
   0  -1   5      534.72      483.88     15.44 o 
   1  -1   5        1.03        8.90      5.47 o 
   2  -1   5      562.86      454.04     18.02 o 
   3  -1   5      626.04      622.78     28.61 o 
   4  -1   5      555.70      526.12     22.91 o 
   5  -1   5      637.33      649.24     27.53 o 
   6  -1   5       72.51       90.72     14.69 o 
   7  -1   5      147.25      155.28     19.76 o 
   8  -1   5        8.58        5.35     10.48 o 
   9  -1   5       88.49      101.02     20.41 o 
  10  -1   5       23.05       21.00     14.73 o 
  11  -1   5        2.38       -1.50     14.91 o 
 -11   0   5        0.15        9.49     19.08 o 
 -10   0   5       37.69       60.90     25.70 o 
  -9   0   5       49.45       77.07     24.84 o 
  -8   0   5       16.11       -0.86     13.72 o 
  -7   0   5      111.98       74.03     21.12 o 
  -6   0   5       46.92       37.12     13.79 o 
  -5   0   5       28.26       25.43     13.37 o 
  -4   0   5      112.66      149.58     11.31 o 
  -3   0   5        8.96        3.84      4.73 o 
  -2   0   5      362.80      411.35     11.99 o 
  -1   0   5      218.41      209.70      9.33 o 
   0   0   5      451.26      494.98     21.73 o 
   1   0   5     1038.54     1068.63     24.98 o 
   2   0   5      634.77      680.19     21.19 o 
   3   0   5       87.74      109.28     19.70 o 
   4   0   5     1022.89     1119.25     32.62 o 
   5   0   5     1985.74     1947.41     47.68 o 
   6   0   5       48.80       46.67     11.50 o 
   7   0   5      189.76      152.45     27.10 o 
   8   0   5        8.40        0.84      9.75 o 
   9   0   5       35.67       58.57     26.93 o 
  10   0   5       38.82       44.00     16.65 o 
  11   0   5       10.04       15.63     16.16 o 
 -11   1   5        0.02       -6.52     16.86 o 
 -10   1   5       24.90        0.27     18.89 o 
  -9   1   5       34.93       25.94     19.27 o 
  -7   1   5        0.00       -2.98     11.38 o 
  -6   1   5       83.14      104.23     22.87 o 
  -5   1   5       96.30       83.11     11.52 o 
  -4   1   5       92.54       87.88     10.20 o 
  -3   1   5      481.31      558.37     18.21 o 
  -2   1   5      523.94      485.98     15.03 o 
  -1   1   5       41.82       52.11      6.36 o 
   0   1   5       60.94       62.38      6.75 o 
   1   1   5      252.78      264.35     14.74 o 
   2   1   5     4085.61     3782.85     90.79 o 
   3   1   5     1016.61     1060.35     27.90 o 
   4   1   5      489.17      476.23     20.11 o 
   5   1   5      408.19      378.66     20.22 o 
   6   1   5      228.87      261.80     19.79 o 
   7   1   5      106.39      166.93     18.48 o 
   8   1   5      365.14      360.82     40.20 o 
   9   1   5       65.19       56.07     14.79 o 
  10   1   5       28.90       76.01     19.39 o 
  11   1   5       12.13        7.14     14.06 o 
  12   1   5       11.57        9.13     17.35 o 
 -10   2   5        9.49        3.59     17.61 o 
  -9   2   5        2.34       25.03     18.74 o 
  -8   2   5        8.89       -7.80     14.23 o 
  -7   2   5        0.33       -8.25     10.42 o 
  -6   2   5       17.17       11.38     13.97 o 
  -5   2   5       73.52      118.00     14.44 o 
  -4   2   5      156.93      141.42     12.77 o 
  -3   2   5       17.99       16.66      6.19 o 
  -2   2   5      899.94      877.05     24.02 o 
  -1   2   5      179.96      120.46     33.92 o 
   0   2   5     7514.99     7352.10     91.60 o 
   1   2   5     6355.35     6120.17     77.98 o 
   2   2   5     1404.22     1318.61     27.27 o 
   3   2   5        3.35        1.58      3.93 o 
   4   2   5       78.94       86.67     19.18 o 
   5   2   5      250.22      288.01     17.04 o 
   6   2   5     1520.21     1648.48     43.86 o 
   7   2   5      133.27      152.33     16.88 o 
   8   2   5       91.23       83.39     15.46 o 
   9   2   5       17.88       16.17     12.22 o 
  10   2   5        2.02       -3.86     11.22 o 
  11   2   5       30.30       33.46     15.77 o 
  12   2   5       35.23       74.83     21.49 o 
 -10   3   5       10.71       -2.16     17.71 o 
  -9   3   5        0.19       19.01     18.87 o 
  -8   3   5        4.92       -0.07     13.40 o 
  -7   3   5        0.71       -0.52     12.97 o 
  -6   3   5        0.47       -1.09      8.34 o 
  -5   3   5       17.78        9.30     10.45 o 
  -4   3   5      117.28      132.45     15.31 o 
  -3   3   5      679.42      768.32     26.63 o 
  -2   3   5      746.61      665.93     22.64 o 
  -1   3   5     1442.84     1223.38     29.20 o 
   0   3   5      288.30      281.87     13.11 o 
   1   3   5     6835.50     6479.90     82.60 o 
   2   3   5      137.81      119.64      8.49 o 
   3   3   5      990.76     1013.36     23.99 o 
   4   3   5       92.39       87.22     10.49 o 
   5   3   5        9.20       21.01      6.82 o 
   6   3   5        0.21       -7.69      6.06 o 
   7   3   5       31.82       31.63      9.99 o 
   8   3   5       28.62        9.50      9.50 o 
   9   3   5       16.66       -2.33      9.82 o 
  10   3   5       16.23       15.24     12.46 o 
  11   3   5        9.36       14.57     13.78 o 
  12   3   5       18.91       40.74     31.35 o 
 -10   4   5        0.03        1.41     18.80 o 
  -9   4   5        1.83        8.88     16.94 o 
  -8   4   5        0.00        0.92     14.74 o 
  -7   4   5       26.19       43.66     19.56 o 
  -6   4   5       25.09       27.43     12.10 o 
  -5   4   5       73.56      104.28     15.60 o 
  -4   4   5        0.21       -7.65      5.97 o 
  -3   4   5      365.55      402.47     22.92 o 
  -2   4   5      291.79      283.37     24.68 o 
  -1   4   5      292.41      304.50     15.96 o 
   0   4   5      140.14      193.62     33.71 o 
   1   4   5       11.64        5.86      7.32 o 
   2   4   5     2428.53     2474.78     41.97 o 
   3   4   5      614.40      568.26     16.38 o 
   4   4   5     1449.78     1438.21     76.86 o 
   5   4   5       49.37       49.26     13.81 o 
   6   4   5      134.89      119.25     14.70 o 
   7   4   5      321.29      313.39     20.02 o 
   8   4   5        6.32        2.53      8.52 o 
   9   4   5       20.36       40.58     12.70 o 
  10   4   5        4.13        3.57     14.36 o 
  11   4   5        3.92       25.83     26.62 o 
  12   4   5        2.70      -10.65     24.64 o 
  -9   5   5        4.15       -6.56     15.30 o 
  -8   5   5       14.83        4.80     15.91 o 
  -7   5   5        8.45       10.30     12.74 o 
  -6   5   5       11.60       22.40     12.26 o 
  -5   5   5       10.81       14.59     10.69 o 
  -4   5   5       46.15       48.35     11.77 o 
  -3   5   5       15.33       22.56     10.97 o 
  -2   5   5      190.57      210.41     16.12 o 
  -1   5   5      205.08      234.36     21.66 o 
   0   5   5      119.89      122.75     15.73 o 
   1   5   5      134.37      137.88     10.56 o 
   2   5   5      360.39      388.92     14.29 o 
   3   5   5        8.69        4.12      5.60 o 
   4   5   5      927.12      941.01     21.84 o 
   5   5   5       55.50       71.79     12.03 o 
   6   5   5      337.63      369.13     17.35 o 
   7   5   5        0.15       10.34      7.18 o 
   8   5   5       25.68       29.11     10.43 o 
  -9   6   5        2.70       15.46     22.83 o 
  -8   6   5        2.66       19.34     19.77 o 
  -7   6   5        6.63        8.12     11.84 o 
  -6   6   5       42.06       44.28     15.10 o 
  -5   6   5        1.49       -8.47      8.30 o 
  -4   6   5        0.00       -6.31      7.75 o 
  -3   6   5        0.16       10.01      7.78 o 
  -2   6   5       57.86       42.72     10.10 o 
  -1   6   5       20.16        8.10      7.02 o 
   0   6   5       10.17        6.38      5.98 o 
   1   6   5      144.73      132.00     10.96 o 
   2   6   5      149.52      136.54     10.75 o 
   3   6   5      204.88      174.96     11.33 o 
   4   6   5      617.70      611.53     15.53 o 
   5   6   5        1.87        0.82      7.45 o 
   6   6   5      564.71      621.49     41.97 o 
   7   6   5      193.20      198.29     29.42 o 
   8   6   5      122.20       91.56     23.83 o 
   9   6   5      260.16      271.12     37.49 o 
  10   6   5      163.03      263.60     39.09 o 
  11   6   5       51.99       26.26     21.56 o 
  12   6   5        1.83       10.13     21.31 o 
  -8   7   5        5.40       -6.80     18.75 o 
  -7   7   5        0.00       10.50     12.69 o 
  -6   7   5       52.71       56.35     28.30 o 
  -5   7   5        3.49      -10.67      8.72 o 
  -4   7   5        3.81       -0.31      9.27 o 
  -3   7   5       23.94       11.44      8.81 o 
  -2   7   5       70.06      110.68     14.36 o 
  -1   7   5       27.25       21.09      8.40 o 
   0   7   5       12.78        3.95      6.12 o 
   1   7   5     1231.38     1252.75     31.40 o 
   2   7   5      882.85     1014.12     24.75 o 
   3   7   5      130.84      185.79     23.19 o 
   4   7   5      512.84      537.42     35.55 o 
   5   7   5      100.19      102.11     20.51 o 
   6   7   5       81.61       82.20     20.59 o 
   7   7   5       10.17        5.95     12.61 o 
   8   7   5       22.43        8.18     13.42 o 
   9   7   5       56.97       90.57     26.89 o 
  10   7   5        2.31       -8.98     13.35 o 
  11   7   5        6.83       -1.68     18.17 o 
  -8   8   5        4.31       -1.67     20.21 o 
  -7   8   5        1.13        7.10     13.38 o 
  -6   8   5        4.39      -10.21     10.22 o 
  -5   8   5        1.80       -6.58      9.58 o 
  -4   8   5       36.34       38.32     13.27 o 
  -3   8   5       10.74       14.35     11.07 o 
  -2   8   5      409.20      383.92     80.70 o 
  -1   8   5        5.15        7.72      7.45 o 
   0   8   5        8.78       -0.99      6.25 o 
   1   8   5       54.19       47.03     10.70 o 
   2   8   5       88.20      113.16     19.84 o 
   3   8   5        3.87        0.69      9.64 o 
   4   8   5       24.86       26.44     12.52 o 
   5   8   5       16.92       13.80     10.38 o 
   6   8   5        5.88        5.26     11.52 o 
   7   8   5      139.22      156.21     28.13 o 
   8   8   5      103.93      110.41     24.95 o 
   9   8   5       62.31       79.78     25.41 o 
  10   8   5        3.96       19.07     18.63 o 
  11   8   5        1.44       -2.44     18.27 o 
  -7   9   5        1.84       15.95     15.81 o 
  -6   9   5        5.80        7.10     13.69 o 
  -5   9   5        5.51        8.03     12.72 o 
  -4   9   5        0.23        9.18     11.83 o 
  -3   9   5       61.39       49.29     14.24 o 
  -2   9   5       38.87       39.31     17.60 o 
  -1   9   5       19.48       18.81      9.44 o 
   0   9   5       12.17        1.29     11.64 o 
   1   9   5       35.52       39.34     16.48 o 
   2   9   5      115.11      131.60     22.88 o 
   3   9   5      133.87      142.31     23.11 o 
   4   9   5      119.64      126.35     22.76 o 
   5   9   5       76.67       37.93     15.61 o 
   6   9   5       71.93       78.78     20.83 o 
   7   9   5       39.45       53.72     20.02 o 
   8   9   5       24.41       33.13     18.50 o 
   9   9   5        6.49       14.55     18.24 o 
  10   9   5        4.62        0.92     17.03 o 
  11   9   5       12.81       13.62     19.73 o 
  -6  10   5       43.86       80.40     28.94 o 
  -5  10   5        0.72       12.34     13.55 o 
  -4  10   5       37.42       40.18     15.26 o 
  -3  10   5      147.55      134.44     20.24 o 
  -2  10   5       55.67       56.65     23.25 o 
  -1  10   5       37.57        8.00     14.44 o 
   0  10   5       13.37       11.15     14.51 o 
   1  10   5       61.40       67.50     19.71 o 
   2  10   5       68.47       70.21     19.95 o 
   3  10   5        2.83       -2.15     10.49 o 
   4  10   5       10.19       -3.90     10.04 o 
   5  10   5       58.63       66.29     20.71 o 
   6  10   5       43.95       12.05     13.04 o 
   7  10   5       92.37       55.52     20.89 o 
   8  10   5        3.65       32.12     17.20 o 
   9  10   5       56.18       46.68     21.99 o 
  10  10   5        1.10       -3.62     15.62 o 
  -5  11   5        2.98        1.11     20.13 o 
  -4  11   5        5.43        9.73     21.95 o 
  -3  11   5        1.16       -2.19     18.26 o 
  -2  11   5       20.18        1.68     15.69 o 
  -1  11   5       61.62       86.09     25.90 o 
   0  11   5        2.14        6.29     14.43 o 
   1  11   5      116.79      127.66     26.61 o 
   2  11   5        0.53        3.96     10.49 o 
   3  11   5        3.74       -6.74     10.95 o 
   4  11   5        0.01        9.37     13.01 o 
   5  11   5       40.46       36.22     17.06 o 
   6  11   5        1.57       -6.35     11.44 o 
   7  11   5        6.05       -1.54     13.32 o 
   8  11   5        0.83       13.35     16.78 o 
   9  11   5       22.51       14.74     18.74 o 
  10  11   5       14.85       -2.84     19.76 o 
  -4  12   5        8.75        9.15     23.02 o 
  -3  12   5       15.73        7.23     20.08 o 
  -2  12   5       94.93       89.74     30.18 o 
  -1  12   5       22.69      -12.33     14.15 o 
   0  12   5        1.22       17.27     18.77 o 
   1  12   5       18.43       24.54     17.82 o 
   2  12   5       15.12       44.52     18.75 o 
   3  12   5       23.87       46.35     19.72 o 
   4  12   5       18.25       27.14     16.78 o 
   5  12   5        3.75       -7.49     13.76 o 
   6  12   5       27.36       25.89     17.40 o 
   7  12   5       22.30       31.55     17.65 o 
   8  12   5        0.14       15.34     15.85 o 
   9  12   5        1.39       -6.70     15.31 o 
  10  12   5        1.59      -10.52     18.12 o 
  -3  13   5        3.32       38.09     26.09 o 
  -2  13   5        0.07       -8.57     15.53 o 
  -1  13   5        0.10        7.08     19.15 o 
   0  13   5        0.19      -14.24     14.49 o 
   1  13   5        0.23       -0.50     16.89 o 
   2  13   5       12.17       33.99     18.86 o 
   3  13   5       33.12       15.88     17.77 o 
   4  13   5       40.74       23.75     16.94 o 
   5  13   5        1.82       -9.61     13.57 o 
   6  13   5       22.56       17.37     17.63 o 
   7  13   5       10.78       -6.52     14.51 o 
   8  13   5        0.06      -11.30     13.84 o 
   9  13   5        1.34        1.15     15.24 o 
  -2  14   5        4.02       35.35     25.50 o 
  -1  14   5        1.03        1.09     20.37 o 
   0  14   5       10.65        2.69     17.52 o 
   1  14   5       43.07       63.62     27.27 o 
   2  14   5        3.79      -10.23     14.60 o 
   3  14   5        5.95       14.41     19.56 o 
   4  14   5       12.68        5.58     17.53 o 
   5  14   5        3.80       -4.26     14.87 o 
   6  14   5        7.08       10.88     17.17 o 
   7  14   5       14.51       12.14     18.23 o 
   8  14   5        7.85       35.85     21.85 o 
   9  14   5        0.05       14.13     20.88 o 
   0  15   5        0.73        8.31     20.51 o 
   1  15   5        0.55       -3.23     17.41 o 
   2  15   5        1.09       -5.48     18.60 o 
   3  15   5        2.56       -3.63     17.36 o 
   4  15   5        1.37      -10.21     15.17 o 
   5  15   5        4.04       12.76     17.85 o 
   8  15   5        0.42       72.70     92.89 o 
   2  16   5        6.07       16.17     23.40 o 
   3  16   5        0.25       10.82     21.70 o 
   4  16   5        3.24       -9.41     18.06 o 
   5  16   5        0.01       -5.94     17.04 o 
   6  16   5        6.95       77.47     88.40 o 
  -5 -14   6       13.45        4.13     54.20 o 
  -4 -14   6        0.19      -28.33     54.18 o 
  -7 -13   6        9.76       30.09     48.56 o 
  -6 -13   6        0.18      -14.22     46.32 o 
  -5 -13   6        2.98       22.41     53.52 o 
  -4 -13   6        1.82      -12.68     42.57 o 
  -3 -13   6        0.58      -28.59     42.44 o 
   1 -13   6        1.97       -1.96     25.43 o 
  -8 -12   6       41.51      119.09     70.85 o 
  -7 -12   6       32.69       29.14     49.47 o 
  -6 -12   6        0.00       23.11     44.06 o 
  -5 -12   6        1.04       -7.32     41.08 o 
  -4 -12   6        0.73       13.20     44.89 o 
  -3 -12   6       22.64       21.45     51.61 o 
  -2 -12   6        2.51      -29.41     41.00 o 
   0 -12   6        3.77        0.25     22.08 o 
   1 -12   6       12.23       10.72     24.87 o 
   2 -12   6       56.61       42.26     28.44 o 
   3 -12   6        0.76       65.79     35.32 o 
  -9 -11   6        0.45      -14.88     41.47 o 
  -8 -11   6       26.34       54.52     59.39 o 
  -7 -11   6       70.85      101.14     61.19 o 
  -6 -11   6        0.03       10.01     39.22 o 
  -5 -11   6       11.19        6.53     41.26 o 
  -4 -11   6        7.49       -8.88     36.33 o 
  -3 -11   6       14.24      -16.26     39.17 o 
  -2 -11   6       80.22       68.68     53.06 o 
  -1 -11   6      225.18      247.71     75.15 o 
   0 -11   6       11.51       14.02     20.32 o 
   1 -11   6        2.29       13.55     23.20 o 
   2 -11   6       85.43       98.96     19.08 o 
   3 -11   6       24.21       44.39     16.40 o 
   4 -11   6        2.03        2.05     13.25 o 
  -9 -10   6       16.25        0.40     38.00 o 
  -8 -10   6        0.23      -10.39     36.18 o 
  -7 -10   6        6.23      -32.35     28.86 o 
  -6 -10   6        7.49       -4.68     33.95 o 
  -5 -10   6      198.09      231.39     71.67 o 
  -4 -10   6        3.89       -9.65     33.03 o 
  -3 -10   6       93.06       72.63     48.93 o 
  -2 -10   6       14.81       -5.54     35.10 o 
  -1 -10   6      388.82      404.65     30.07 o 
   0 -10   6      484.42      425.19     25.04 o 
   1 -10   6        2.06       -3.49     10.09 o 
   2 -10   6        4.79       -4.87     10.68 o 
   3 -10   6       83.60      107.68     26.98 o 
   4 -10   6        3.88       -4.00     15.20 o 
   5 -10   6       21.32       26.95     16.10 o 
 -10  -9   6        1.46        2.48     38.22 o 
  -9  -9   6       23.17       39.69     47.28 o 
  -8  -9   6        3.42       -7.68     31.67 o 
  -7  -9   6       14.83        9.12     36.76 o 
  -6  -9   6      202.55      143.90     62.40 o 
  -5  -9   6        0.18      -17.32     28.84 o 
  -4  -9   6        5.73       32.38     41.27 o 
  -3  -9   6       67.20       77.28     16.74 o 
  -2  -9   6      103.49      116.31     17.90 o 
  -1  -9   6        0.54        4.45     18.43 o 
   0  -9   6      342.04      300.06     21.76 o 
   1  -9   6      256.09      310.27     47.53 o 
   2  -9   6      442.64      415.66     40.57 o 
   3  -9   6       17.25        2.36      9.71 o 
   4  -9   6        2.89       15.95     13.71 o 
   5  -9   6        8.65       13.09     13.56 o 
   6  -9   6        3.54        4.30     14.64 o 
 -10  -8   6        4.82       41.41     46.14 o 
  -9  -8   6       45.90      127.82     60.88 o 
  -8  -8   6       26.80      -18.73     30.40 o 
  -7  -8   6       44.54       37.00     42.93 o 
  -6  -8   6        3.63      -15.39     28.31 o 
  -5  -8   6      924.68      968.91     45.12 o 
  -4  -8   6      204.94      195.45     22.48 o 
  -3  -8   6      100.91       99.77     26.24 o 
  -2  -8   6      207.95      169.20     26.01 o 
  -1  -8   6      394.34      381.28     21.97 o 
   0  -8   6       88.69       79.95     13.21 o 
   1  -8   6      116.59      112.08     15.35 o 
   2  -8   6       93.61       91.33     15.57 o 
   3  -8   6       27.60       17.04     11.32 o 
   4  -8   6        5.47        4.18     10.98 o 
   5  -8   6        6.81       -2.09     11.14 o 
   6  -8   6      112.05      102.13     29.12 o 
   7  -8   6        3.02        3.40     14.22 o 
 -11  -7   6       14.77       49.28     52.77 o 
 -10  -7   6       15.66       54.84     44.96 o 
  -9  -7   6       11.83       30.83     42.16 o 
  -8  -7   6       86.77      116.12     55.58 o 
  -7  -7   6      127.23       99.74     21.50 o 
  -6  -7   6       32.07       24.77     18.28 o 
  -5  -7   6        3.80        5.97     11.86 o 
  -4  -7   6      576.72      600.28     85.91 o 
  -3  -7   6       79.20       66.39     20.52 o 
  -2  -7   6        0.71       11.71     22.28 o 
  -1  -7   6       88.80      127.54     20.25 o 
   0  -7   6      557.93      574.54     28.02 o 
   1  -7   6        0.91       -8.93      7.49 o 
   2  -7   6      558.40      560.21     26.69 o 
   3  -7   6       36.81       39.07     15.74 o 
   4  -7   6       51.23       85.75     40.15 o 
   5  -7   6        4.51        1.35     18.39 o 
   6  -7   6      116.62      113.81     38.67 o 
   7  -7   6        2.47        8.37     13.85 o 
   8  -7   6        0.06        7.29     15.56 o 
 -10  -6   6        5.84        8.74     31.79 o 
  -9  -6   6       34.92       28.86     15.42 o 
  -8  -6   6       12.13        4.15     13.24 o 
  -7  -6   6      295.84      245.31     34.68 o 
  -6  -6   6      329.88      352.68    126.27 o 
  -5  -6   6      221.51      290.23     26.84 o 
  -4  -6   6       79.11       67.90     30.46 o 
  -3  -6   6      507.11      488.51     28.14 o 
  -2  -6   6       61.23       67.43     10.50 o 
  -1  -6   6      231.52      257.89     19.04 o 
   0  -6   6      207.82      198.16     15.34 o 
   1  -6   6      240.12      263.72     24.85 o 
   2  -6   6       16.08       25.63      9.99 o 
   3  -6   6      305.15      335.43     28.72 o 
   4  -6   6      405.21      406.47     50.34 o 
   5  -6   6       12.00        7.52     10.02 o 
   6  -6   6        0.29        0.74     10.55 o 
   7  -6   6        8.88        1.80     16.00 o 
   8  -6   6        7.03       -2.20     12.78 o 
   9  -6   6        4.14        2.45     16.16 o 
 -10  -5   6        3.88       -1.66     14.47 o 
  -9  -5   6       12.05       -2.58     13.62 o 
  -8  -5   6       18.78       24.77     15.79 o 
  -7  -5   6        7.48       -2.08     12.57 o 
  -6  -5   6      178.48      152.38     23.31 o 
  -5  -5   6        2.83       -2.40     10.23 o 
  -4  -5   6        0.29       -5.16      8.15 o 
  -3  -5   6       86.47       79.74     16.20 o 
  -2  -5   6      151.13      165.99     12.23 o 
  -1  -5   6        4.25        2.90      6.46 o 
   0  -5   6       12.07       13.25     10.77 o 
   1  -5   6       95.53      103.96     17.67 o 
   2  -5   6      109.86      107.25     13.97 o 
   3  -5   6        3.57        6.10      7.71 o 
   4  -5   6      186.42      190.41     20.17 o 
   5  -5   6      113.06      109.44     18.18 o 
   6  -5   6      517.62      475.94     46.21 o 
   7  -5   6       31.93       30.77     14.73 o 
   8  -5   6       31.43       37.89     16.32 o 
   9  -5   6       41.97       25.02     17.23 o 
 -11  -4   6        0.02        1.65     19.25 o 
 -10  -4   6        1.03       16.14     17.17 o 
  -9  -4   6        0.12       -4.96     13.66 o 
  -8  -4   6      159.94      100.41     21.45 o 
  -7  -4   6       60.16       79.70     20.12 o 
  -6  -4   6       17.99       15.86     13.21 o 
  -5  -4   6      157.98      195.01     23.53 o 
  -4  -4   6      250.84      213.45     60.08 o 
  -3  -4   6      101.90       87.15     14.36 o 
  -2  -4   6     1137.79     1179.72     26.83 o 
  -1  -4   6     1135.29     1148.12     35.17 o 
   0  -4   6      707.78      643.14     21.86 o 
   1  -4   6       80.70       90.27     11.01 o 
   2  -4   6      640.95      673.11     26.51 o 
   3  -4   6       59.22       59.44     12.14 o 
   4  -4   6      138.80      107.59     15.44 o 
   5  -4   6      116.57      116.32     17.30 o 
   6  -4   6       12.09       14.26     11.08 o 
   7  -4   6        4.71       -5.58     10.35 o 
   8  -4   6       25.78       32.41     14.87 o 
   9  -4   6        7.14        9.41     14.77 o 
  10  -4   6       19.35       18.27     18.44 o 
 -11  -3   6        0.22       -7.25     17.65 o 
 -10  -3   6        6.98       -4.10     15.98 o 
  -9  -3   6        0.11        5.19     15.36 o 
  -8  -3   6       56.98       31.33     15.91 o 
  -7  -3   6      160.22      127.60     22.81 o 
  -6  -3   6        0.09       -6.67     10.10 o 
  -5  -3   6      571.85      573.10     33.44 o 
  -4  -3   6      100.66       95.52     29.20 o 
  -3  -3   6       32.53       47.48     12.61 o 
  -2  -3   6      142.95      153.04      8.87 o 
  -1  -3   6        6.04       23.12      5.87 o 
   0  -3   6      561.30      502.08     18.35 o 
   1  -3   6        1.11        4.37      5.30 o 
   2  -3   6      972.66      913.10     29.46 o 
   3  -3   6        0.42        1.49      6.03 o 
   4  -3   6      120.03       96.44     19.17 o 
   5  -3   6      185.69      181.91     19.07 o 
   6  -3   6      353.88      305.45     25.26 o 
   7  -3   6       11.76        5.51     10.50 o 
   8  -3   6        3.40       -6.69     10.59 o 
   9  -3   6       15.62       16.46     15.64 o 
  10  -3   6        3.21        9.60     16.91 o 
 -11  -2   6        0.07        1.02     18.82 o 
 -10  -2   6        1.31       -1.81     16.50 o 
  -9  -2   6       19.92       10.85     16.70 o 
  -8  -2   6       40.83       35.74     18.75 o 
  -7  -2   6       79.47       95.60     20.62 o 
  -6  -2   6       30.16       45.79     15.60 o 
  -5  -2   6      210.26      249.25     25.48 o 
  -4  -2   6      431.94      489.68     36.24 o 
  -3  -2   6      873.93      834.15     34.81 o 
  -2  -2   6     1684.55     1660.79     47.09 o 
  -1  -2   6     1208.41     1316.18     27.48 o 
   0  -2   6     1811.35     1872.06     35.60 o 
   1  -2   6     1339.43     1303.63     60.85 o 
   2  -2   6        4.34       10.34      5.97 o 
   3  -2   6      135.67      138.01     22.37 o 
   4  -2   6      248.71      265.87     19.46 o 
   5  -2   6       93.82       66.29     12.69 o 
   6  -2   6       21.12       28.44     18.99 o 
   7  -2   6        8.12       20.25     11.41 o 
   8  -2   6        3.02        5.40     11.37 o 
   9  -2   6      107.08      149.07     24.09 o 
  10  -2   6        9.56       14.96     14.79 o 
  11  -2   6        0.08        2.34     17.73 o 
 -11  -1   6        1.74       12.21     20.59 o 
 -10  -1   6        0.04       -6.27     18.12 o 
  -9  -1   6       49.18       26.85     17.39 o 
  -8  -1   6        0.96        0.75     13.66 o 
  -7  -1   6        2.69      -11.18     10.94 o 
  -6  -1   6       81.05      111.38     20.07 o 
  -5  -1   6        1.41       19.79     11.71 o 
  -4  -1   6      580.45      723.37     35.14 o 
  -3  -1   6        4.95        4.43      7.32 o 
  -2  -1   6     1194.65     1151.78     73.63 o 
  -1  -1   6      139.08      160.01      9.10 o 
   0  -1   6      558.13      578.11     18.20 o 
   1  -1   6      276.99      334.29     15.30 o 
   2  -1   6      517.52      492.05     19.79 o 
   3  -1   6       65.23       67.60     10.00 o 
   4  -1   6      599.54      540.50     23.84 o 
   5  -1   6        7.74        2.34      6.92 o 
   6  -1   6      516.04      524.34     27.43 o 
   7  -1   6        0.67       -4.29      8.33 o 
   8  -1   6      105.21      100.87     18.10 o 
   9  -1   6        0.51       -0.83     10.73 o 
  10  -1   6        9.20       25.24     15.36 o 
  11  -1   6       11.72        6.38     14.65 o 
 -11   0   6        8.95       15.40     20.56 o 
 -10   0   6        0.08      -16.13     15.77 o 
  -9   0   6       10.91       27.47     19.65 o 
  -8   0   6       10.10       -3.59     12.56 o 
  -7   0   6       50.47       47.46     20.50 o 
  -6   0   6        8.39        7.14     13.43 o 
  -5   0   6       36.67       64.50     16.78 o 
  -4   0   6        5.72       -2.97      8.75 o 
  -3   0   6      130.41      118.91      8.51 o 
  -2   0   6        5.74        5.68      5.48 o 
  -1   0   6        0.56        1.95      3.57 o 
   0   0   6       81.39      101.99     12.66 o 
   1   0   6      261.98      273.56     14.61 o 
   2   0   6       97.93       65.52      8.70 o 
   3   0   6      518.50      515.45     22.45 o 
   4   0   6     1544.14     1571.93     76.40 o 
   5   0   6      113.51      105.35     17.48 o 
   6   0   6       70.66       67.93     12.85 o 
   7   0   6        5.28        7.87      9.41 o 
   8   0   6      259.44      279.15     25.20 o 
   9   0   6       27.61       15.58     22.84 o 
  10   0   6        2.46        0.97     17.16 o 
  11   0   6       18.09       25.74     16.88 o 
 -10   1   6       31.44       23.84     19.87 o 
  -9   1   6        0.09       15.60     17.02 o 
  -7   1   6      131.22      110.95     25.87 o 
  -6   1   6        1.78       -1.54     11.02 o 
  -5   1   6        0.02       -6.74      9.43 o 
  -4   1   6        0.21        3.20      5.64 o 
  -3   1   6      225.51      247.99     15.06 o 
  -2   1   6        0.40        0.44      4.06 o 
  -1   1   6       21.63       26.52      5.53 o 
   0   1   6      155.14      160.22     15.61 o 
   1   1   6      213.20      207.42     11.17 o 
   2   1   6      186.40      193.96     18.95 o 
   3   1   6       51.52       58.59      8.63 o 
   4   1   6      884.39      957.18     29.64 o 
   5   1   6     1173.65     1238.30     36.60 o 
   6   1   6      366.74      334.00     22.38 o 
   7   1   6        8.25       20.69     14.80 o 
   8   1   6      124.75      132.06     25.74 o 
   9   1   6      102.80       85.91     36.44 o 
  10   1   6       30.22       72.12     19.26 o 
  11   1   6        9.18        4.02     13.81 o 
  12   1   6        2.55        7.81     16.46 o 
 -10   2   6        9.53        0.58     18.58 o 
  -9   2   6        1.78       13.42     18.34 o 
  -8   2   6        1.73       -9.10     14.56 o 
  -7   2   6        0.02      -10.50     10.06 o 
  -6   2   6      131.00      181.58     28.25 o 
  -5   2   6        4.37       -5.34      9.45 o 
  -4   2   6        4.88       12.80      6.93 o 
  -3   2   6        0.03       -3.63      4.93 o 
  -2   2   6       94.33      110.73     10.18 o 
  -1   2   6      235.59      244.21     12.94 o 
   0   2   6       77.11      103.52      9.34 o 
   1   2   6       81.97       79.40      8.22 o 
   2   2   6        9.04       13.36      9.83 o 
   3   2   6       11.80       16.21      5.84 o 
   4   2   6      142.05      184.06     30.36 o 
   5   2   6      185.37      202.85     15.78 o 
   6   2   6      144.05      172.91     16.64 o 
   7   2   6      201.33      197.59     19.22 o 
   8   2   6       23.86        8.65     14.38 o 
   9   2   6      178.58      209.96     23.06 o 
  10   2   6       12.99       15.33     12.95 o 
  11   2   6        0.01      -10.39     20.89 o 
  12   2   6       19.44       13.83     16.24 o 
 -10   3   6        0.14        5.70     19.48 o 
  -9   3   6        0.26       14.98     18.79 o 
  -8   3   6       28.04        3.78     15.19 o 
  -7   3   6        2.26      -11.80     11.19 o 
  -6   3   6      123.82      164.27     28.21 o 
  -5   3   6        0.01        6.25      8.27 o 
  -4   3   6       58.14       59.08     18.58 o 
  -3   3   6       14.89       41.40      9.09 o 
  -2   3   6      997.21      911.14     30.09 o 
  -1   3   6     2397.62     2362.46     44.82 o 
   0   3   6      129.14      124.52     36.09 o 
   1   3   6      113.36      105.45      9.36 o 
   2   3   6       17.59       11.92      4.79 o 
   3   3   6      103.05      117.75     11.21 o 
   4   3   6        4.10        3.46      5.86 o 
   5   3   6     1237.70     1282.16     36.99 o 
   6   3   6      232.74      187.08     16.44 o 
   7   3   6       76.55       65.33     12.89 o 
   8   3   6       21.98       30.28     11.47 o 
   9   3   6      159.98      170.50     22.89 o 
  10   3   6        2.67       -1.20     10.89 o 
  11   3   6        8.31        1.74     13.47 o 
  12   3   6        0.25       -1.88     26.79 o 
  -9   4   6        0.99        6.95     17.61 o 
  -8   4   6        1.04       17.38     18.82 o 
  -7   4   6       17.26       15.52     16.16 o 
  -6   4   6       71.19       53.33     20.30 o 
  -5   4   6       56.59       39.34     12.07 o 
  -4   4   6       76.92      101.80     14.16 o 
  -3   4   6      157.93      169.69     15.40 o 
  -2   4   6       13.73        4.71      6.64 o 
  -1   4   6        9.36        7.37      5.94 o 
   0   4   6       39.16       55.17     11.25 o 
   1   4   6       57.21       56.72     24.64 o 
   2   4   6       27.87       26.72      5.89 o 
   3   4   6        0.82        1.75      3.69 o 
   4   4   6       93.37       92.70      9.20 o 
   5   4   6      118.01      118.21     11.16 o 
   6   4   6      156.26      144.85     16.08 o 
   7   4   6      219.14      229.36     19.60 o 
   8   4   6      302.86      349.07     30.06 o 
   9   4   6        0.18        4.38      9.79 o 
  10   4   6        3.49        1.32     10.85 o 
  11   4   6       12.38       15.56     24.41 o 
  12   4   6       23.88       20.94     29.17 o 
  -9   5   6        0.07       12.85     19.32 o 
  -8   5   6        0.03        5.15     16.31 o 
  -7   5   6        0.58      -18.68     12.45 o 
  -6   5   6       14.69       42.38     13.89 o 
  -5   5   6       89.99       76.02     15.23 o 
  -4   5   6        0.06       -3.23      7.00 o 
  -3   5   6       57.24       54.45     14.88 o 
  -2   5   6       10.81       13.76      7.81 o 
  -1   5   6        0.69        8.47      6.63 o 
   0   5   6      272.57      257.67     15.35 o 
   1   5   6     1193.13     1334.91     31.61 o 
   2   5   6      195.65      150.31     16.42 o 
   3   5   6       21.19       24.62      5.48 o 
   4   5   6       66.13       65.24      8.07 o 
   5   5   6      620.80      589.72     26.27 o 
   6   5   6        0.08        3.59      5.39 o 
   7   5   6       76.42       79.75     14.69 o 
   8   5   6      841.21      893.64     57.37 o 
  -8   6   6        7.64        7.50     19.30 o 
  -7   6   6        1.13        6.24     16.33 o 
  -6   6   6       33.30       10.05     11.66 o 
  -5   6   6        3.10        2.66      9.56 o 
  -4   6   6        6.27        9.40      9.43 o 
  -3   6   6       50.09       64.87     12.52 o 
  -2   6   6      159.65      160.45     41.06 o 
  -1   6   6        0.26        6.61      6.50 o 
   0   6   6      842.22      837.99     39.51 o 
   1   6   6     2176.72     2257.94     44.82 o 
   2   6   6      353.58      411.34     16.54 o 
   3   6   6      354.77      409.34     19.83 o 
   4   6   6      530.54      521.52     16.57 o 
   5   6   6      556.92      500.81     36.66 o 
   6   6   6       49.54       65.45     19.02 o 
   7   6   6       21.89       40.55     18.51 o 
   8   6   6       10.31       -4.40     13.27 o 
   9   6   6        9.78        3.17     15.70 o 
  10   6   6        0.08       15.90     16.91 o 
  11   6   6       60.08       45.27     22.98 o 
  12   6   6        7.03       13.46     21.21 o 
  -8   7   6       10.13       19.76     22.93 o 
  -7   7   6        1.10       -0.21     15.96 o 
  -6   7   6        4.91        8.19     11.72 o 
  -5   7   6        1.22        7.73     10.04 o 
  -4   7   6        3.52        8.35      9.94 o 
  -3   7   6        6.65       18.47     10.27 o 
  -2   7   6       11.96       10.20     11.30 o 
  -1   7   6        3.93        0.34      7.09 o 
   0   7   6      290.10      294.97     17.53 o 
   1   7   6      357.69      301.38     20.05 o 
   2   7   6       71.08       70.42      9.05 o 
   3   7   6      275.43      333.02     28.33 o 
   4   7   6      167.19      138.49     22.96 o 
   5   7   6       37.74       56.71     17.61 o 
   6   7   6        0.00       12.83     12.44 o 
   7   7   6       65.54       44.42     18.74 o 
   8   7   6      253.72      234.12     34.01 o 
   9   7   6        2.51       19.63     17.41 o 
  10   7   6        9.83       22.14     20.33 o 
  11   7   6        3.01        8.49     18.10 o 
  12   7   6       19.27       16.60     23.30 o 
  -7   8   6        0.14        6.75     19.47 o 
  -6   8   6        0.75       10.07     12.44 o 
  -5   8   6        4.67        4.72     11.44 o 
  -4   8   6       33.65       33.42     12.28 o 
  -3   8   6      108.39      113.48     17.12 o 
  -2   8   6       61.18       99.18     35.66 o 
  -1   8   6       51.03       24.46      9.38 o 
   0   8   6      115.16      118.53     16.85 o 
   1   8   6      405.60      408.12     32.46 o 
   2   8   6       36.81       47.72     15.73 o 
   3   8   6      142.55      159.11     23.84 o 
   4   8   6      181.67      250.16     28.90 o 
   5   8   6      332.67      286.83     31.74 o 
   6   8   6       15.46       31.17     15.26 o 
   7   8   6       92.41       70.50     22.18 o 
   8   8   6       50.10       72.34     23.42 o 
   9   8   6       77.53       79.14     25.13 o 
  10   8   6        3.18       -5.29     15.95 o 
  11   8   6        1.04        1.24     18.86 o 
  12   8   6        3.40       26.92     24.71 o 
  -7   9   6        1.39       20.78     17.24 o 
  -6   9   6        0.01       -0.91     13.39 o 
  -5   9   6        0.28        7.45     12.32 o 
  -4   9   6       34.80       31.24     13.55 o 
  -3   9   6       26.84       21.22     12.02 o 
  -2   9   6        3.34       -5.19      8.54 o 
  -1   9   6       29.60       32.30     10.74 o 
   0   9   6        1.10       -6.67      9.90 o 
   1   9   6       68.03       98.12     21.74 o 
   2   9   6        0.27       -1.68     10.63 o 
   3   9   6      181.19      206.99     27.44 o 
   4   9   6      464.48      366.39     35.42 o 
   5   9   6        0.33       -5.97     10.67 o 
   6   9   6       20.78        7.20     13.62 o 
   7   9   6        9.44        6.70     14.39 o 
   8   9   6       91.71      105.84     26.03 o 
   9   9   6        1.31       13.31     17.09 o 
  10   9   6       24.83       34.42     22.78 o 
  11   9   6       29.69       52.01     24.44 o 
  -6  10   6       19.00       38.17     27.15 o 
  -5  10   6        2.48        0.51     12.79 o 
  -4  10   6       17.29        9.91     12.68 o 
  -3  10   6       10.90       13.07     11.40 o 
  -2  10   6        1.09        9.94     16.44 o 
  -1  10   6        3.81        4.20     14.10 o 
   0  10   6      197.97      179.28     30.12 o 
   1  10   6        1.11        2.32     13.00 o 
   2  10   6       52.04       22.67     15.17 o 
   3  10   6        2.02       14.71     13.75 o 
   4  10   6       91.69       63.12     18.93 o 
   5  10   6       56.69       48.17     18.96 o 
   6  10   6        3.24        6.77     13.07 o 
   7  10   6       17.29        8.60     14.98 o 
   8  10   6        1.99        0.71     13.73 o 
   9  10   6        7.48       -3.20     15.18 o 
  10  10   6        8.04       22.45     18.80 o 
  11  10   6       10.64        5.46     19.07 o 
  -5  11   6        0.59        6.85     23.77 o 
  -4  11   6       15.64       39.73     25.94 o 
  -3  11   6       32.82       55.62     26.01 o 
  -2  11   6        4.51        1.28     17.21 o 
  -1  11   6        0.12      -10.90     12.90 o 
   0  11   6       19.95       20.32     16.44 o 
   1  11   6       13.41      -13.00     11.98 o 
   2  11   6       58.86       75.70     21.14 o 
   3  11   6        0.01       -6.22      9.85 o 
   4  11   6       84.65      151.34     27.92 o 
   5  11   6      195.06      139.21     27.39 o 
   6  11   6       18.71        1.91     14.71 o 
   7  11   6        2.82        1.67     15.19 o 
   8  11   6        0.16       14.78     17.14 o 
   9  11   6        1.32       12.57     18.33 o 
  10  11   6       15.02      -10.34     16.81 o 
  11  11   6        0.09      -14.50     18.88 o 
  -4  12   6       50.04       42.72     27.00 o 
  -3  12   6        5.21        3.11     19.67 o 
  -2  12   6        6.98       27.56     20.51 o 
  -1  12   6        3.53       -4.01     17.45 o 
   0  12   6        2.20        6.86     15.81 o 
   1  12   6        6.36       15.06     16.89 o 
   2  12   6        0.63      -13.01     13.21 o 
   3  12   6        4.59       -1.30     12.85 o 
   4  12   6       84.75      127.09     27.01 o 
   5  12   6       25.85       31.00     17.85 o 
   6  12   6       53.21       41.28     21.33 o 
   7  12   6        0.52       -8.33     13.77 o 
   8  12   6       54.23       54.84     22.42 o 
   9  12   6        8.25       18.38     20.74 o 
  10  12   6        0.76       21.21     20.54 o 
  -3  13   6        2.36       14.32     24.64 o 
  -2  13   6        7.53       40.41     25.99 o 
  -1  13   6        0.75       -6.76     17.00 o 
   0  13   6        1.65        4.23     17.88 o 
   1  13   6        1.58      -17.42     14.50 o 
   2  13   6       22.21       22.36     17.58 o 
   3  13   6       59.04       73.58     23.91 o 
   4  13   6       28.23       12.78     17.25 o 
   5  13   6       41.78       44.79     20.74 o 
   6  13   6        0.36        0.69     14.61 o 
   7  13   6        0.01       10.14     17.12 o 
   8  13   6       15.07       -2.99     15.04 o 
   9  13   6        4.58       15.39     21.48 o 
  10  13   6        0.19        2.24     20.19 o 
  -2  14   6        1.65        0.47     22.48 o 
  -1  14   6        2.87       -5.83     18.26 o 
   0  14   6       15.88       17.12     17.89 o 
   1  14   6       10.46       -3.78     16.82 o 
   2  14   6        8.67        7.23     17.98 o 
   3  14   6       20.76       35.33     21.27 o 
   4  14   6       26.86        4.54     18.18 o 
   5  14   6       21.84       39.97     20.58 o 
   6  14   6        1.25      -10.64     15.91 o 
   7  14   6        0.24       17.03     19.10 o 
   8  14   6        1.47        3.11     18.43 o 
   9  14   6        6.84       17.11     21.74 o 
   0  15   6        3.07       11.98     23.07 o 
   1  15   6        2.56      -15.31     18.96 o 
   2  15   6        1.73        0.29     20.49 o 
   3  15   6        1.15      -15.89     14.96 o 
   4  15   6        0.54       -1.81     17.06 o 
   5  15   6       12.77       11.32     20.26 o 
   6  15   6        1.16       19.41     20.52 o 
   7  15   6        0.08      -13.08     16.10 o 
   8  15   6        0.25       11.43     21.64 o 
   2  16   6        3.83       -1.91     19.31 o 
   3  16   6        3.48      -23.47     15.64 o 
   4  16   6        2.69       -9.64     19.03 o 
   5  16   6        0.11       28.41     24.01 o 
   6  16   6        4.01       10.58     21.11 o 
  -6 -13   7        2.42      -35.40     49.03 o 
  -5 -13   7       24.23       11.22     53.14 o 
  -4 -13   7      115.06      154.13     74.88 o 
  -3 -13   7       12.39      -35.09     49.20 o 
  -7 -12   7        7.03       16.85     53.23 o 
  -6 -12   7        1.68      -27.86     35.95 o 
  -5 -12   7       99.03       73.97     64.77 o 
  -4 -12   7       20.25       14.08     47.96 o 
  -3 -12   7        0.13      -52.78     35.24 o 
  -2 -12   7        3.38      -27.19     50.98 o 
   1 -12   7       14.73       24.59     27.47 o 
   2 -12   7        2.77       25.22     27.39 o 
  -8 -11   7        1.94      -16.23     40.91 o 
  -7 -11   7       21.29       17.80     47.91 o 
  -6 -11   7        9.67       55.48     53.58 o 
  -5 -11   7        5.16      -16.74     42.31 o 
  -4 -11   7        6.28       16.65     46.54 o 
  -3 -11   7       12.61      -35.20     37.35 o 
  -2 -11   7      104.73       71.74     61.19 o 
  -1 -11   7        0.71        0.73     50.27 o 
   1 -11   7       10.14       52.79     28.70 o 
   2 -11   7       85.73       83.59     39.98 o 
   3 -11   7        1.10        3.50     13.49 o 
   4 -11   7       21.55       42.38     18.69 o 
  -9 -10   7        0.46        2.62     44.68 o 
  -8 -10   7       25.23       32.51     53.11 o 
  -7 -10   7       32.71       74.83     58.15 o 
  -6 -10   7       25.18        7.50     42.82 o 
  -5 -10   7       45.51       35.61     49.28 o 
  -4 -10   7      123.95      153.70     64.47 o 
  -3 -10   7        1.87      -29.57     35.89 o 
  -2 -10   7       42.23       25.95     50.62 o 
  -1 -10   7        3.03        4.26     12.01 o 
   0 -10   7        3.35       -7.42     12.40 o 
   1 -10   7        5.37       12.01     10.87 o 
   2 -10   7       56.25       68.14     31.15 o 
   3 -10   7       13.38        3.43     12.88 o 
   4 -10   7        7.57       17.93     15.13 o 
   5 -10   7        0.41       -6.54     13.06 o 
  -9  -9   7       16.90        6.29     46.36 o 
  -8  -9   7       18.32       29.07     42.18 o 
  -7  -9   7        0.51       10.96     38.07 o 
  -6  -9   7       13.55       19.66     38.68 o 
  -5  -9   7      113.80      179.84     67.16 o 
  -4  -9   7       30.83       45.53     47.63 o 
  -3  -9   7       54.24       35.90     15.48 o 
  -2  -9   7       18.34       15.69     21.56 o 
  -1  -9   7       14.71        4.20     15.87 o 
   0  -9   7        1.00       -2.33     14.71 o 
   1  -9   7       20.69       14.59     23.09 o 
   2  -9   7        4.40       13.88     11.07 o 
   3  -9   7        4.51        3.94     11.06 o 
   4  -9   7        3.21        4.13     11.56 o 
   5  -9   7       24.11       42.91     17.01 o 
   6  -9   7       25.18       38.07     23.60 o 
 -10  -8   7        0.90       27.11     48.40 o 
  -9  -8   7        8.16       10.55     42.98 o 
  -8  -8   7        2.63       15.96     44.31 o 
  -7  -8   7        0.61      -22.47     34.17 o 
  -6  -8   7        8.20       -5.24     34.56 o 
  -5  -8   7       43.16       53.11     17.03 o 
  -4  -8   7      115.25      105.94     19.14 o 
  -3  -8   7       26.67       12.53     11.36 o 
  -2  -8   7       96.76      101.14     27.72 o 
  -1  -8   7      340.95      306.58     31.26 o 
   0  -8   7      523.29      550.61     26.14 o 
   1  -8   7      852.09      815.93     32.64 o 
   2  -8   7      348.29      367.41     60.65 o 
   3  -8   7       64.63       53.14     14.88 o 
   4  -8   7       22.85       37.20     15.45 o 
   5  -8   7       72.91       35.00     15.22 o 
   6  -8   7       22.72       27.60     15.74 o 
   7  -8   7        6.64       13.32     16.54 o 
 -10  -7   7        1.37        0.14     39.73 o 
  -9  -7   7        2.80        4.87     40.98 o 
  -8  -7   7        1.01        7.81     34.16 o 
  -7  -7   7        2.40        3.23     12.52 o 
  -6  -7   7        0.67        2.40     12.63 o 
  -5  -7   7      116.55      177.00     24.36 o 
  -4  -7   7      234.83      199.50     51.56 o 
  -3  -7   7        0.01       14.34     11.42 o 
  -2  -7   7      228.24      154.91     50.69 o 
  -1  -7   7      600.67      626.36     25.27 o 
   0  -7   7        1.10       -3.72      7.12 o 
   1  -7   7      496.68      510.68     30.38 o 
   2  -7   7      559.45      608.43     31.29 o 
   3  -7   7       71.34       70.06     15.54 o 
   4  -7   7        7.58       26.63     12.28 o 
   5  -7   7       45.85       24.28     12.89 o 
   6  -7   7       11.97        1.67     12.72 o 
   7  -7   7        3.19        7.13     13.96 o 
   8  -7   7       16.52       32.17     17.33 o 
 -10  -6   7        6.18      -16.71     34.96 o 
  -9  -6   7        3.01       17.56     25.11 o 
  -8  -6   7       27.45       15.18     16.72 o 
  -7  -6   7        6.80       -3.76     12.06 o 
  -6  -6   7       42.88        9.87     14.48 o 
  -5  -6   7       69.68       73.09     20.13 o 
  -4  -6   7      150.69      173.09     22.02 o 
  -3  -6   7     1154.48     1226.97     46.68 o 
  -2  -6   7      712.70      823.52     59.27 o 
  -1  -6   7      118.92      126.20     13.28 o 
   0  -6   7       62.82       90.23     12.66 o 
   1  -6   7       42.11       38.79     10.39 o 
   2  -6   7      857.70      861.50     33.99 o 
   3  -6   7       50.67       66.64     14.52 o 
   4  -6   7       21.79       13.56     10.22 o 
   5  -6   7       83.53       96.13     17.77 o 
   6  -6   7      119.32      130.90     21.38 o 
   7  -6   7       11.77      -10.56     10.54 o 
   8  -6   7       75.86       68.78     19.44 o 
 -10  -5   7        1.50        0.18     16.21 o 
  -9  -5   7      118.45      122.04     26.24 o 
  -8  -5   7       20.74       48.62     19.35 o 
  -7  -5   7        6.91       -5.29     12.96 o 
  -6  -5   7      128.58      164.67     28.20 o 
  -5  -5   7      980.59      939.76     44.83 o 
  -4  -5   7      123.79      151.06     46.07 o 
  -3  -5   7       11.06       11.01      9.28 o 
  -2  -5   7       47.91       35.61     11.94 o 
  -1  -5   7       27.12       28.42      9.71 o 
   0  -5   7       29.29       23.64      8.07 o 
   1  -5   7      476.22      497.10     29.54 o 
   2  -5   7      440.79      455.30     29.66 o 
   3  -5   7     1334.72     1203.10     40.67 o 
   4  -5   7       15.74        6.30     11.58 o 
   5  -5   7       29.31       35.06     19.80 o 
   6  -5   7        0.03       -2.93     10.72 o 
   7  -5   7        8.73       19.03     17.01 o 
   8  -5   7       63.83       72.33     19.60 o 
   9  -5   7       15.77       10.72     18.79 o 
 -11  -4   7        0.91       20.32     22.34 o 
 -10  -4   7        0.01       15.41     20.00 o 
  -9  -4   7       63.72       47.01     19.17 o 
  -8  -4   7       41.17       38.57     17.87 o 
  -7  -4   7      144.54      154.88     25.51 o 
  -6  -4   7        1.51       12.95     14.79 o 
  -5  -4   7      184.83      201.15     24.26 o 
  -4  -4   7      223.46      236.30     24.43 o 
  -3  -4   7       10.99       10.82      8.87 o 
  -2  -4   7      375.80      323.38     24.10 o 
  -1  -4   7      210.54      214.07     18.15 o 
   0  -4   7       16.39       22.95      7.36 o 
   1  -4   7      795.37      728.86     41.33 o 
   2  -4   7      299.16      347.36     40.95 o 
   3  -4   7      525.98      523.82     25.72 o 
   4  -4   7      106.54      115.28     16.20 o 
   5  -4   7      750.49      841.08     43.61 o 
   6  -4   7      109.13       56.39     21.08 o 
   7  -4   7       96.23       89.67     20.54 o 
   8  -4   7        9.28       13.77     13.44 o 
   9  -4   7       46.91       77.28     20.65 o 
  10  -4   7        0.47       -0.67     14.39 o 
 -11  -3   7        0.01        8.59     20.75 o 
 -10  -3   7       11.82       10.98     21.56 o 
  -9  -3   7        0.00      -10.59     14.13 o 
  -8  -3   7        0.09       -1.21     12.69 o 
  -7  -3   7      113.63      144.83     36.02 o 
  -6  -3   7      345.84      346.98     32.18 o 
  -5  -3   7       18.42       12.72     11.82 o 
  -4  -3   7      300.27      271.39     25.28 o 
  -3  -3   7        1.87       -0.49      7.54 o 
  -2  -3   7      368.92      325.97     24.18 o 
  -1  -3   7      519.20      568.50     19.58 o 
   0  -3   7      772.18      817.17     24.76 o 
   1  -3   7        4.46       -3.26      5.08 o 
   2  -3   7      710.84      617.74     25.22 o 
   3  -3   7       27.34       13.05      7.81 o 
   4  -3   7       71.77      107.86     15.26 o 
   5  -3   7       25.55       29.60     10.94 o 
   6  -3   7      230.44      298.16     25.49 o 
   7  -3   7       11.30        6.27     13.63 o 
   8  -3   7       90.80       76.53     17.85 o 
   9  -3   7       25.29       30.93     15.71 o 
  10  -3   7        0.05        1.96     14.51 o 
 -10  -2   7        6.19       12.14     18.62 o 
  -9  -2   7        6.24       12.80     17.92 o 
  -8  -2   7       11.85        6.57     14.38 o 
  -7  -2   7       32.55       14.35     14.76 o 
  -6  -2   7      277.65      320.40     43.96 o 
  -5  -2   7        0.43        0.20     10.48 o 
  -4  -2   7       36.15       42.51     13.52 o 
  -3  -2   7      316.35      318.13     47.58 o 
  -2  -2   7       25.97       32.48     11.54 o 
  -1  -2   7       26.15       23.65      6.24 o 
   0  -2   7      607.09      613.30     22.77 o 
   1  -2   7      171.59      169.18     20.93 o 
   2  -2   7       41.79       32.96      8.18 o 
   3  -2   7       12.97       22.21      7.58 o 
   4  -2   7      626.90      552.46     25.72 o 
   5  -2   7       33.14       49.33     15.11 o 
   6  -2   7      119.51      142.19     18.67 o 
   7  -2   7       58.40       41.35     13.33 o 
   8  -2   7        4.99        0.91     11.14 o 
   9  -2   7        0.02       12.55     13.15 o 
  10  -2   7        7.04       -3.88     13.01 o 
 -10  -1   7        0.06       -0.70     16.83 o 
  -9  -1   7        2.06       -0.34     15.14 o 
  -8  -1   7       24.91       23.72     17.52 o 
  -7  -1   7        2.75      -14.47     12.18 o 
  -6  -1   7       54.38       39.82     17.35 o 
  -5  -1   7      153.47      149.90     21.96 o 
  -4  -1   7        0.49       -0.45     11.95 o 
  -3  -1   7      168.26      159.68     19.78 o 
  -2  -1   7       11.55        9.08      5.45 o 
  -1  -1   7     1709.61     1787.56     33.02 o 
   0  -1   7      388.61      460.70     21.76 o 
   1  -1   7       27.07       22.19      6.42 o 
   2  -1   7        0.61       -3.22      4.11 o 
   3  -1   7       64.22       71.29     10.92 o 
   4  -1   7      118.84      103.64     13.13 o 
   5  -1   7      394.46      368.77     34.16 o 
   6  -1   7        1.12       11.99      8.63 o 
   7  -1   7       91.47      104.70     17.69 o 
   8  -1   7        0.47        3.66     10.07 o 
   9  -1   7       22.33       23.41     13.33 o 
  10  -1   7        0.92        7.74     14.07 o 
  11  -1   7        0.40       10.10     15.90 o 
 -10   0   7       24.28       10.31     20.04 o 
  -9   0   7        0.19       -0.49     14.94 o 
  -8   0   7        8.72       -4.42     14.32 o 
  -7   0   7        7.22        8.12     17.12 o 
  -6   0   7       58.42       87.73     20.19 o 
  -5   0   7       13.56       -0.63     10.71 o 
  -4   0   7       16.86       -3.25      8.81 o 
  -3   0   7      547.78      556.86     30.81 o 
  -2   0   7       54.58       65.56      7.71 o 
  -1   0   7       20.94       26.13      6.25 o 
   0   0   7     6154.20     6122.92    177.13 o 
   1   0   7       35.73       45.04      7.90 o 
   2   0   7      254.00      259.50     15.25 o 
   3   0   7      207.84      200.27     15.03 o 
   4   0   7      264.04      275.88     18.92 o 
   5   0   7      482.88      554.23     25.74 o 
   6   0   7        2.64        4.92     10.89 o 
   7   0   7        8.87        7.17      8.51 o 
   8   0   7       10.25        7.17      9.64 o 
   9   0   7       17.65       17.81     12.35 o 
  10   0   7        0.58        3.17     11.74 o 
  11   0   7        8.96       31.06     24.84 o 
 -10   1   7       29.10       15.66     20.86 o 
  -9   1   7        0.59        9.51     17.22 o 
  -8   1   7        9.43       30.79     19.65 o 
  -7   1   7       30.53       26.09     17.84 o 
  -6   1   7        2.54        6.75     10.73 o 
  -5   1   7        0.93       -3.63      9.05 o 
  -4   1   7       29.70       34.66     13.76 o 
  -3   1   7        4.04       15.69      7.47 o 
  -2   1   7      302.22      352.01     14.50 o 
  -1   1   7       95.44      105.13     15.87 o 
   0   1   7       91.40       77.59      8.70 o 
   1   1   7      213.86      237.08     12.95 o 
   2   1   7       42.25       42.62      8.07 o 
   3   1   7       94.71       97.41     11.32 o 
   4   1   7      914.33      962.44     92.46 o 
   5   1   7      123.70      132.00     14.34 o 
   6   1   7       23.70       40.84     11.35 o 
   7   1   7        1.35       -6.30      6.81 o 
   8   1   7        0.08       -0.66      8.24 o 
   9   1   7        0.01        2.57     10.80 o 
  10   1   7       13.27       -1.78     11.38 o 
  11   1   7       13.94        5.06     26.60 o 
 -10   2   7        2.53       -0.37     19.32 o 
  -9   2   7        4.18       -3.43     16.86 o 
  -8   2   7        9.27       22.75     16.21 o 
  -7   2   7        7.84       -6.30     12.06 o 
  -6   2   7        1.13        8.36     11.90 o 
  -5   2   7        0.05       10.88     11.94 o 
  -4   2   7       10.39       -0.17      9.24 o 
  -2   2   7      876.24      972.91     27.08 o 
  -1   2   7       44.06       46.99     15.88 o 
   0   2   7       33.49       28.21      6.65 o 
   1   2   7      215.41      233.97     23.84 o 
   2   2   7      620.97      592.56     20.13 o 
   3   2   7      306.51      283.35     15.79 o 
   4   2   7       92.00      120.69     22.24 o 
   5   2   7      578.87      641.67     46.12 o 
   6   2   7        0.55        4.67      7.57 o 
   7   2   7        0.46       -6.02     10.07 o 
   8   2   7       53.20       49.93     13.51 o 
   9   2   7       13.43        7.75     10.54 o 
  10   2   7       15.10       14.58     12.11 o 
  11   2   7        0.63       -7.59     12.63 o 
  12   2   7       10.81        0.37     15.65 o 
  -9   3   7        0.04       -0.16     17.37 o 
  -8   3   7       57.59       61.73     24.62 o 
  -7   3   7        6.20        8.33     13.07 o 
  -6   3   7      145.55      152.18     28.31 o 
  -5   3   7       20.40       64.04     19.29 o 
  -4   3   7        3.57       -0.18      6.71 o 
  -3   3   7        5.81       13.86      7.03 o 
  -2   3   7      527.21      500.29     27.53 o 
  -1   3   7     3796.76     4218.76     86.00 o 
   0   3   7        1.81       -6.48      4.41 o 
   1   3   7       46.12       44.35      7.27 o 
   2   3   7       18.12       15.63      9.70 o 
   3   3   7        0.62       -0.10      4.21 o 
   4   3   7       38.57       23.40      8.06 o 
   5   3   7      635.62      616.72     31.04 o 
   6   3   7       68.47       94.31     12.74 o 
   7   3   7      214.37      217.79     21.16 o 
   8   3   7      100.57       82.10     17.32 o 
   9   3   7       54.59       58.22     15.24 o 
  10   3   7        5.81       -8.12     10.52 o 
  11   3   7       14.98       18.08     14.33 o 
  12   3   7       31.03       42.43     33.03 o 
  -9   4   7        0.35       -3.00     16.84 o 
  -8   4   7        4.29       14.07     17.17 o 
  -7   4   7        6.83       -4.64     13.88 o 
  -6   4   7      113.19      139.27     29.75 o 
  -5   4   7        0.62       12.82     13.20 o 
  -4   4   7       35.86       54.88     14.24 o 
  -3   4   7      116.47      123.93     24.78 o 
  -2   4   7       42.30       26.05      8.48 o 
   0   4   7      489.45      449.19     38.52 o 
   1   4   7       79.65       82.08      9.56 o 
   2   4   7        4.69        4.39      4.81 o 
   3   4   7      174.61      155.56     11.34 o 
   4   4   7        0.08       -4.16      4.08 o 
   5   4   7      316.97      343.46     17.59 o 
   6   4   7       55.80       56.50     12.17 o 
   7   4   7       38.77       25.78      9.08 o 
   8   4   7       11.92       12.60     11.14 o 
   9   4   7       14.22       -2.92      9.57 o 
  10   4   7        0.31       14.12     23.28 o 
  11   4   7       31.22        6.86     23.67 o 
  12   4   7        3.46       10.58     27.23 o 
  -9   5   7        5.60       -3.90     18.54 o 
  -8   5   7        0.07       -0.15     17.98 o 
  -7   5   7        3.09        8.69     16.75 o 
  -6   5   7       22.55       16.04     15.59 o 
  -5   5   7       67.20       79.24     16.03 o 
  -4   5   7       83.57       63.58     13.18 o 
  -3   5   7       70.58       95.07     13.92 o 
  -2   5   7       20.46       27.40      8.64 o 
  -1   5   7      207.75      232.32     35.70 o 
   0   5   7      124.27      148.88     28.04 o 
   1   5   7       28.09       45.29      8.53 o 
   2   5   7        4.22       13.23      9.79 o 
   3   5   7      181.09      189.56     26.31 o 
   4   5   7      440.75      450.14     17.19 o 
   5   5   7       39.56       35.85      7.51 o 
   6   5   7       98.74       99.01     12.94 o 
   7   5   7       18.59       38.55      9.71 o 
   8   5   7     1079.20     1057.15     64.39 o 
  -8   6   7        0.07       -4.66     17.81 o 
  -7   6   7       10.81       10.54     18.58 o 
  -6   6   7        0.53      -10.10     13.28 o 
  -5   6   7        1.43       16.40     11.05 o 
  -4   6   7       51.15       49.94     13.01 o 
  -3   6   7      235.41      197.77     45.83 o 
  -2   6   7      132.92      171.17     16.79 o 
  -1   6   7      209.65      265.46     31.50 o 
   0   6   7       43.53       32.62      8.61 o 
   1   6   7      286.33      275.98     16.36 o 
   2   6   7      239.07      259.33     14.97 o 
   3   6   7       50.77       48.19      7.81 o 
   4   6   7      162.01      205.70     34.06 o 
   5   6   7      248.36      251.72     30.52 o 
   6   6   7       47.37       44.94     17.63 o 
   7   6   7      175.67      235.29     34.40 o 
   8   6   7      175.16      115.85     28.59 o 
   9   6   7       82.94      106.31     29.22 o 
  10   6   7        0.00        2.40     16.72 o 
  11   6   7        0.54        2.36     16.59 o 
  12   6   7        0.54       -2.68     20.24 o 
  -8   7   7        0.12       -4.44     17.79 o 
  -7   7   7        2.11        1.82     18.27 o 
  -6   7   7       15.77       26.20     18.32 o 
  -5   7   7       12.08       25.07     28.23 o 
  -4   7   7        2.39        5.21      9.34 o 
  -3   7   7       50.60       63.33     18.94 o 
  -2   7   7        6.02        5.61      8.23 o 
  -1   7   7       59.34       76.33     12.62 o 
   0   7   7       14.94        9.94      7.02 o 
   1   7   7        0.96       -2.25      7.75 o 
   3   7   7       46.55       55.34     16.82 o 
   4   7   7       83.97      110.40     21.58 o 
   5   7   7       45.56       29.66     14.05 o 
   6   7   7      204.29      124.90     24.97 o 
   7   7   7       64.97       54.48     22.39 o 
   8   7   7        5.68        1.60     13.22 o 
   9   7   7       37.84       44.46     22.82 o 
  10   7   7      128.60      154.91     35.79 o 
  11   7   7       16.96       61.55     26.60 o 
  12   7   7        2.93       11.23     23.92 o 
  -7   8   7        2.73       -6.23     18.88 o 
  -6   8   7        7.79       30.65     17.99 o 
  -5   8   7        0.06       -8.50      9.84 o 
  -4   8   7       17.26       16.46     11.56 o 
  -3   8   7        1.39        6.08     10.03 o 
  -2   8   7        0.99        5.21      8.36 o 
  -1   8   7       12.58       18.36     13.75 o 
   0   8   7      126.42      142.12     14.99 o 
   1   8   7       73.89       82.32     19.91 o 
   2   8   7        6.54      -11.14      7.86 o 
   3   8   7      264.71      285.26     31.08 o 
   4   8   7       15.69       15.25     12.67 o 
   5   8   7       59.41       61.62     19.74 o 
   6   8   7       47.86       45.51     18.28 o 
   7   8   7       62.13      127.40     28.74 o 
   8   8   7       23.17       25.68     19.21 o 
   9   8   7        1.92        2.47     15.40 o 
  10   8   7        6.30       -8.31     15.83 o 
  11   8   7        5.41        2.58     18.59 o 
  12   8   7        0.00       -3.98     21.10 o 
  -6   9   7        0.01       -7.42     12.90 o 
  -5   9   7        4.60       -7.05     11.96 o 
  -4   9   7        5.47       18.31     12.13 o 
  -3   9   7       10.38       15.23     11.05 o 
  -2   9   7       19.52       11.87     18.26 o 
  -1   9   7       36.52       44.84     12.52 o 
   0   9   7        1.15       -6.95     12.49 o 
   1   9   7        0.88       -2.54     12.50 o 
   2   9   7       14.58       11.78     12.50 o 
   3   9   7        0.06       -7.97      9.14 o 
   4   9   7       95.63       64.43     19.17 o 
   5   9   7       40.24       61.07     19.94 o 
   6   9   7        4.06       -1.78     11.91 o 
   7   9   7       22.37       21.35     17.57 o 
   8   9   7       51.44       99.95     27.57 o 
   9   9   7       59.64       72.99     26.18 o 
  10   9   7        3.43        9.32     19.31 o 
  11   9   7        2.04        1.91     19.13 o 
  12   9   7       62.94       53.01     29.19 o 
  -6  10   7        3.75       10.54     30.24 o 
  -5  10   7        1.08        0.26     13.33 o 
  -4  10   7        0.00        5.79     12.62 o 
  -3  10   7        8.79        4.25     16.07 o 
  -2  10   7        4.71        7.15     17.01 o 
  -1  10   7        0.99        2.76     15.49 o 
   0  10   7       77.19      107.01     24.76 o 
   1  10   7       33.95       43.23     18.39 o 
   2  10   7      134.73      116.60     24.57 o 
   3  10   7      234.33      187.01     28.08 o 
   4  10   7        0.27       -0.73     10.51 o 
   5  10   7       24.36       41.33     18.67 o 
   6  10   7        0.57        3.13     12.25 o 
   7  10   7       11.61        6.29     12.81 o 
   8  10   7        1.67        0.36     16.59 o 
   9  10   7        3.14       -8.33     15.17 o 
  10  10   7        4.86       23.84     20.44 o 
  11  10   7        5.71      -14.57     19.21 o 
  12  10   7        3.02        2.90     23.81 o 
  -5  11   7        2.53       -6.95     24.16 o 
  -4  11   7       14.58        4.09     22.03 o 
  -3  11   7        4.29        4.70     18.07 o 
  -2  11   7        2.48       -2.37     17.29 o 
  -1  11   7       28.18       57.57     22.60 o 
   0  11   7        0.01       23.77     17.39 o 
   1  11   7        3.95       11.53     14.26 o 
   2  11   7       27.25       36.15     16.95 o 
   3  11   7        7.25       11.44     14.57 o 
   4  11   7       15.72       14.17     14.85 o 
   5  11   7        0.01       -7.00     12.32 o 
   6  11   7        4.45        0.56     14.21 o 
   7  11   7        0.08       16.88     17.50 o 
   8  11   7        7.74        3.06     17.00 o 
   9  11   7        0.70       -6.71     14.88 o 
  10  11   7        0.02       -7.10     15.13 o 
  11  11   7        9.91       12.01     22.60 o 
  -4  12   7        4.96      -13.10     20.41 o 
  -3  12   7        9.25       16.58     23.22 o 
  -2  12   7       21.15        3.91     18.26 o 
  -1  12   7       10.81        3.29     18.13 o 
   0  12   7        1.11      -19.52     14.44 o 
   1  12   7        7.35       28.39     19.12 o 
   2  12   7        6.01       10.09     15.42 o 
   3  12   7       10.16       50.39     21.56 o 
   4  12   7      108.95      109.37     27.35 o 
   5  12   7       16.88       12.34     16.06 o 
   6  12   7        6.71       -2.15     13.80 o 
   7  12   7       15.04       -1.46     13.89 o 
   8  12   7       22.82        4.63     16.08 o 
   9  12   7        8.54        9.21     18.36 o 
  10  12   7        0.14        7.26     19.57 o 
  11  12   7        0.20       -2.78     20.76 o 
  -3  13   7        0.33      -28.29     20.26 o 
  -2  13   7        5.78       25.66     24.64 o 
  -1  13   7       12.04        0.51     18.68 o 
   0  13   7        0.24      -21.31     14.20 o 
   1  13   7        0.69        7.44     16.98 o 
   2  13   7        4.70       17.03     18.61 o 
   3  13   7       16.48        4.30     14.93 o 
   4  13   7       44.41       79.86     25.37 o 
   5  13   7        6.97        2.40     16.02 o 
   6  13   7       15.61       -9.74     13.55 o 
   7  13   7        2.16       11.66     17.38 o 
   8  13   7       19.60        6.04     18.69 o 
   9  13   7        7.33       -8.71     17.49 o 
  10  13   7        0.03       -1.62     20.26 o 
  -2  14   7        5.30       14.45     26.48 o 
  -1  14   7        1.99       22.89     24.09 o 
   0  14   7        0.23        9.76     19.16 o 
   1  14   7        1.00       19.81     19.85 o 
   2  14   7       19.77       47.70     25.61 o 
   3  14   7        0.02       11.82     17.95 o 
   4  14   7        0.56       10.28     18.33 o 
   5  14   7       21.92       21.99     20.99 o 
   6  14   7       26.78       42.51     23.98 o 
   7  14   7       18.24       10.26     18.04 o 
   8  14   7        2.83       -4.35     16.11 o 
   9  14   7        1.59       17.73     21.47 o 
   0  15   7        5.25        8.94     23.61 o 
   1  15   7        0.00        6.26     19.15 o 
   2  15   7        7.22        7.17     22.23 o 
   3  15   7        0.05       -0.99     18.70 o 
   4  15   7        9.49       12.20     20.55 o 
   5  15   7        0.82       -4.22     18.80 o 
   6  15   7        5.51        0.17     17.01 o 
   7  15   7        1.23        5.80     19.92 o 
   8  15   7        0.42       -1.08     19.01 o 
   3  16   7        2.06       -6.10     20.65 o 
   4  16   7        0.80      -20.02     16.77 o 
   5  16   7        1.50       -7.04     18.89 o 
   6  16   7        2.14       -4.62     20.48 o 
  -4 -13   8       11.61      -62.93     54.65 o 
  -3 -13   8        0.11      -84.10     56.06 o 
  -6 -12   8        4.47      -19.87     50.88 o 
  -5 -12   8       11.36      -28.29     50.48 o 
  -4 -12   8        0.02      -35.46     48.10 o 
  -3 -12   8        1.17      -48.41     45.98 o 
  -2 -12   8       30.22      -43.53     59.69 o 
  -7 -11   8        5.25        1.46     50.10 o 
  -6 -11   8        0.91      -10.46     44.73 o 
  -5 -11   8       34.18       20.64     52.58 o 
  -4 -11   8        0.91      -42.18     42.18 o 
  -3 -11   8        3.54        1.39     50.72 o 
  -2 -11   8       49.19       18.77     60.37 o 
  -1 -11   8        3.32      -60.43     48.08 o 
   2 -11   8       52.05       29.08     30.95 o 
   3 -11   8        0.16       -1.00     13.86 o 
  -8 -10   8        0.20        1.06     48.79 o 
  -7 -10   8       24.88        2.74     50.14 o 
  -6 -10   8       28.68       -1.93     46.52 o 
  -5 -10   8        0.93      -30.45     38.22 o 
  -4 -10   8       17.25       -3.06     50.28 o 
  -3 -10   8       18.45      -12.06     46.42 o 
  -2 -10   8       40.52       -2.30     48.57 o 
  -1 -10   8        2.74        3.22     15.71 o 
   0 -10   8       16.20        4.48     40.47 o 
   1 -10   8       23.69       15.08     15.41 o 
   2 -10   8        1.43        2.84     11.31 o 
   3 -10   8        7.00       13.41     13.75 o 
   4 -10   8        6.53        3.24     13.07 o 
  -9  -9   8        0.04       -4.36     50.92 o 
  -8  -9   8        6.64       23.64     51.47 o 
  -7  -9   8        5.86      -17.84     40.97 o 
  -6  -9   8        5.27       -3.42     40.76 o 
  -5  -9   8        1.01       15.30     47.09 o 
  -4  -9   8        7.75      -24.12     38.78 o 
  -3  -9   8       27.99        2.61     11.94 o 
  -2  -9   8        7.36       -0.08     11.18 o 
  -1  -9   8        2.69       12.10     23.43 o 
   0  -9   8        0.59       -3.68     29.13 o 
   1  -9   8        6.24       18.47     11.82 o 
   2  -9   8       25.43       23.05     11.97 o 
   3  -9   8       38.12       41.91     14.50 o 
   4  -9   8       39.05       42.79     16.68 o 
   5  -9   8       45.42       64.56     19.81 o 
   6  -9   8        5.77        9.78     16.42 o 
  -9  -8   8        2.01      -25.49     40.13 o 
  -8  -8   8       24.75       16.31     48.06 o 
  -7  -8   8        6.39       18.79     44.91 o 
  -6  -8   8       35.08       42.35     49.75 o 
  -5  -8   8      141.52      156.10     24.95 o 
  -4  -8   8      120.25       93.05     20.22 o 
  -3  -8   8       43.65       37.52     15.80 o 
  -2  -8   8       53.79       30.74     14.73 o 
  -1  -8   8      112.42      110.16     19.59 o 
   0  -8   8       58.40       54.14     23.69 o 
   1  -8   8       29.57       18.14     33.84 o 
   2  -8   8      342.87      350.13     26.67 o 
   3  -8   8       12.79       -5.23      9.68 o 
   4  -8   8       25.49       35.42     14.50 o 
   5  -8   8        5.04       -9.34     11.09 o 
   6  -8   8      106.66      178.28     30.61 o 
 -10  -7   8        5.19       -1.91     45.73 o 
  -9  -7   8        1.25      -24.58     31.67 o 
  -8  -7   8        0.06      -27.41     33.16 o 
  -7  -7   8       15.50       -3.71     13.71 o 
  -6  -7   8      442.26      361.66     48.43 o 
  -5  -7   8        0.12      -11.99     10.49 o 
  -4  -7   8       12.01       24.46     16.85 o 
  -3  -7   8       48.05       35.67     13.71 o 
  -2  -7   8      160.50      147.22     21.09 o 
  -1  -7   8      216.89      191.14     22.88 o 
   0  -7   8        8.10        5.56      8.59 o 
   1  -7   8       99.96      104.68     21.49 o 
   2  -7   8      210.21      222.42     21.95 o 
   3  -7   8        8.74        9.63     11.02 o 
   4  -7   8       13.58       11.88     10.85 o 
   5  -7   8       16.24       34.38     14.42 o 
   6  -7   8       33.44       19.60     14.20 o 
   7  -7   8        6.89        6.56     14.62 o 
 -10  -6   8        3.53       -6.43     47.12 o 
  -9  -6   8        0.53        0.25     16.26 o 
  -8  -6   8       19.12       20.38     17.31 o 
  -7  -6   8        9.58       12.58     16.20 o 
  -6  -6   8       13.56       10.97     13.59 o 
  -5  -6   8      181.71      209.47     70.06 o 
  -4  -6   8       35.42       56.49     16.41 o 
  -3  -6   8       34.65       31.49     13.53 o 
  -2  -6   8      129.46      111.34     30.88 o 
  -1  -6   8      142.29      152.18     20.23 o 
   0  -6   8      196.94      200.84     30.39 o 
   1  -6   8       68.33       79.87     13.30 o 
   2  -6   8     2255.71     2237.46     96.12 o 
   3  -6   8      566.24      661.67     40.77 o 
   4  -6   8        1.13       -2.22      9.37 o 
   5  -6   8      158.45      151.82     25.70 o 
   6  -6   8        4.66       -1.54     11.11 o 
   7  -6   8        0.32        7.31     12.35 o 
   8  -6   8        3.50       -2.23     13.71 o 
 -10  -5   8       46.62       27.34     22.91 o 
  -9  -5   8       10.27        4.86     17.89 o 
  -8  -5   8        0.02        0.65     19.31 o 
  -7  -5   8       24.83       11.47     14.62 o 
  -6  -5   8        5.78       -0.09     12.13 o 
  -5  -5   8       75.77       93.33     20.32 o 
  -4  -5   8        4.20       -1.60     10.01 o 
  -3  -5   8        9.17       16.39     11.14 o 
  -2  -5   8      295.63      350.03     54.87 o 
  -1  -5   8        2.36      -10.49      8.53 o 
   0  -5   8      212.08      201.75     18.15 o 
   1  -5   8       52.94       65.72     12.89 o 
   2  -5   8       40.18       63.28     13.00 o 
   3  -5   8        7.61       11.49      9.25 o 
   4  -5   8        3.73       -3.02      9.06 o 
   5  -5   8       43.02       74.95     15.92 o 
   6  -5   8       20.76       31.25     13.87 o 
   7  -5   8       54.24       25.22     14.13 o 
   8  -5   8       30.33       40.77     16.86 o 
   9  -5   8       23.41       13.08     14.71 o 
 -10  -4   8        0.00       21.42     21.39 o 
  -9  -4   8       36.72       -5.81     15.05 o 
  -8  -4   8        1.28       -6.80     23.67 o 
  -7  -4   8        5.70      -10.18     25.23 o 
  -6  -4   8      362.98      382.92     38.26 o 
  -5  -4   8      139.45      159.81     23.51 o 
  -4  -4   8        1.98        3.39      9.64 o 
  -3  -4   8        8.09        9.38      9.82 o 
  -2  -4   8        4.50        2.95      8.05 o 
  -1  -4   8       25.41        2.12     12.56 o 
   0  -4   8       40.20       57.50     12.74 o 
   1  -4   8       54.93       79.37     11.97 o 
   2  -4   8      721.59      693.41     42.06 o 
   3  -4   8       43.87       30.11     10.52 o 
   4  -4   8     1644.04     1695.12     50.87 o 
   5  -4   8       22.55       24.08     16.85 o 
   6  -4   8       26.96       37.45     13.24 o 
   7  -4   8        2.65       -3.42      9.74 o 
   8  -4   8       37.93       36.18     15.72 o 
   9  -4   8        4.51        7.39     28.26 o 
 -10  -3   8        1.03        5.19     18.65 o 
  -9  -3   8        0.24      -12.03     12.96 o 
  -8  -3   8        4.62      -16.34     13.47 o 
  -7  -3   8       47.27       33.81     22.30 o 
  -6  -3   8      580.58      686.45     58.71 o 
  -5  -3   8      357.72      301.48     63.82 o 
  -4  -3   8       85.21       93.70     18.53 o 
  -3  -3   8      738.18      886.59     44.94 o 
  -2  -3   8       38.54       36.96     17.95 o 
  -1  -3   8      329.54      322.87     17.31 o 
   0  -3   8        0.01        0.84     13.31 o 
   1  -3   8      737.81      753.02     27.59 o 
   2  -3   8        2.40        7.51      6.85 o 
   3  -3   8       96.99       88.09     13.63 o 
   4  -3   8        3.25        6.06      8.68 o 
   5  -3   8      206.61      218.61     24.95 o 
   6  -3   8       80.39       84.75     33.60 o 
   7  -3   8        0.00        4.43      9.68 o 
   8  -3   8        1.15        0.15     10.13 o 
   9  -3   8       46.32       37.51     16.64 o 
  10  -3   8        1.88        7.18     14.21 o 
 -10  -2   8        6.87       -4.24     18.87 o 
  -9  -2   8        3.48       15.11     18.92 o 
  -8  -2   8        1.49       16.73     16.47 o 
  -7  -2   8       21.72        8.03     14.76 o 
  -6  -2   8      149.76      138.87     24.81 o 
  -5  -2   8      593.94      525.31     35.28 o 
  -4  -2   8        3.47       23.45     12.64 o 
  -3  -2   8      189.72      173.66     20.75 o 
  -2  -2   8      104.02      123.33     17.92 o 
  -1  -2   8      302.37      307.09     23.33 o 
   0  -2   8      651.02      726.52     39.20 o 
   1  -2   8      227.72      199.18     15.33 o 
   2  -2   8        1.76        2.10      6.22 o 
   3  -2   8       46.04       27.69     13.37 o 
   4  -2   8      200.28      193.49     28.39 o 
   5  -2   8      305.17      340.31     37.67 o 
   6  -2   8        8.60       -4.13      8.31 o 
   7  -2   8      121.91       93.73     18.00 o 
   8  -2   8        0.25        2.34      9.74 o 
   9  -2   8       78.34       57.35     17.59 o 
  10  -2   8        2.92       -5.00     13.33 o 
 -10  -1   8        1.67        0.84     18.51 o 
  -9  -1   8        6.00       17.03     18.24 o 
  -8  -1   8       11.45       21.30     18.16 o 
  -7  -1   8        4.30       30.75     18.86 o 
  -6  -1   8        8.90       -3.62     11.67 o 
  -5  -1   8       69.81       85.37     20.36 o 
  -4  -1   8       43.43       48.28     15.57 o 
  -3  -1   8       40.17       75.96     16.23 o 
  -2  -1   8        7.84       10.83     13.91 o 
  -1  -1   8       51.74       44.00      7.24 o 
   0  -1   8      451.33      362.47     17.20 o 
   1  -1   8        0.07        1.08      5.17 o 
   2  -1   8       35.30       52.69      9.54 o 
   3  -1   8       54.62       60.47     10.99 o 
   4  -1   8      262.65      236.92     18.89 o 
   5  -1   8       30.33       28.17     14.68 o 
   6  -1   8        9.40        4.31      8.41 o 
   7  -1   8       48.45       44.68     13.31 o 
   8  -1   8        6.56       -8.98      8.53 o 
   9  -1   8       19.08       20.76     13.73 o 
  10  -1   8        0.36      -12.43     12.98 o 
  11  -1   8        4.46       12.27     14.51 o 
 -10   0   8       14.47       11.54     19.52 o 
  -9   0   8       16.92        9.85     17.92 o 
  -8   0   8        0.82       17.88     19.38 o 
  -7   0   8        0.01        0.31     15.45 o 
  -6   0   8        3.41       13.39     14.52 o 
  -5   0   8      123.93      103.39     22.06 o 
  -4   0   8      199.88      147.94     34.38 o 
  -3   0   8      103.87      104.22     19.28 o 
  -2   0   8      339.05      394.48     26.36 o 
  -1   0   8      177.17      156.90     16.88 o 
   0   0   8       95.78      116.49     10.95 o 
   1   0   8      235.58      214.27     18.06 o 
   2   0   8       93.43      113.97     12.18 o 
   3   0   8      209.62      215.40     16.43 o 
   4   0   8      125.36      101.78     15.71 o 
   5   0   8       40.03       35.57      9.96 o 
   6   0   8       92.95      109.18     15.77 o 
   7   0   8        3.32       -6.20     13.29 o 
   8   0   8      291.31      308.21     26.99 o 
   9   0   8       36.26        3.05     16.77 o 
  10   0   8       10.20        5.62     12.96 o 
  11   0   8        1.01        0.63     14.96 o 
 -10   1   8       31.12       13.73     21.32 o 
  -9   1   8        0.85      -13.41     14.53 o 
  -8   1   8        9.71       -4.06     15.25 o 
  -7   1   8       53.58       47.68     22.17 o 
  -6   1   8       13.53        7.92     15.00 o 
  -5   1   8       21.11        0.36     12.01 o 
  -4   1   8       49.21       17.05     11.98 o 
  -3   1   8      677.01      643.13     35.19 o 
  -2   1   8       78.25       88.58     20.47 o 
  -1   1   8      161.03      206.27     12.97 o 
   0   1   8       33.23       40.33      7.57 o 
   1   1   8     3247.60     3088.40     54.53 o 
   2   1   8        0.07        6.58      5.73 o 
   3   1   8      233.68      229.96     20.55 o 
   4   1   8      123.32      115.41     13.43 o 
   5   1   8      229.39      202.36     17.59 o 
   6   1   8       35.82       26.58     20.45 o 
   7   1   8        9.09        1.00      8.76 o 
   8   1   8        4.13        4.66      9.58 o 
   9   1   8       64.26       63.75     18.44 o 
  10   1   8        0.02      -14.42      9.62 o 
  11   1   8       31.34       22.08     16.27 o 
  -9   2   8       53.04       33.76     20.85 o 
  -8   2   8        0.51        0.92     15.76 o 
  -7   2   8        9.71       15.62     17.04 o 
  -6   2   8        0.20        7.69     13.94 o 
  -5   2   8        1.28        2.24     11.57 o 
  -4   2   8        4.05        3.57     11.15 o 
  -3   2   8       14.22       -6.58      8.33 o 
  -2   2   8      342.64      400.56     18.15 o 
  -1   2   8      102.71      118.86     11.44 o 
   0   2   8      221.07      209.55     13.61 o 
   1   2   8       40.68       37.56      8.40 o 
   2   2   8      149.44      194.43     13.70 o 
   3   2   8       40.65       48.05     10.84 o 
   4   2   8      663.55      632.88     25.08 o 
   5   2   8        0.03        2.74      6.21 o 
   6   2   8       53.67       50.88     11.44 o 
   7   2   8      262.53      299.71     23.37 o 
   8   2   8       64.49      104.78     17.16 o 
   9   2   8       41.48       44.08     14.60 o 
  10   2   8        3.99       -2.86     11.47 o 
  11   2   8       10.80       20.49     15.80 o 
  -9   3   8        2.65       -3.08     17.86 o 
  -8   3   8       19.75       -1.20     17.77 o 
  -7   3   8        0.24       -1.93     15.85 o 
  -6   3   8       15.31        3.18     14.34 o 
  -5   3   8        7.03        1.29     11.72 o 
  -4   3   8        3.51       -5.56      8.81 o 
  -3   3   8       12.45       19.14      7.96 o 
  -1   3   8      732.92      777.23     26.06 o 
   0   3   8      966.89      982.78     28.57 o 
   1   3   8      105.09       85.11     10.00 o 
   2   3   8      159.12      173.80     13.19 o 
   3   3   8       36.93       31.66      7.52 o 
   4   3   8      947.57      858.71     76.83 o 
   5   3   8       42.13       25.77     13.50 o 
   6   3   8       12.45        8.65      6.75 o 
   7   3   8        0.92        7.53      7.47 o 
   8   3   8      201.03      210.30     35.94 o 
   9   3   8        0.88        8.11     10.62 o 
  10   3   8        3.11        0.00     10.91 o 
  11   3   8        4.05       -1.30     13.37 o 
  12   3   8       52.14      102.16     41.80 o 
  -9   4   8        0.19       -7.27     17.81 o 
  -8   4   8        0.92        3.85     17.49 o 
  -7   4   8       15.46      -20.01     14.30 o 
  -6   4   8       43.21       65.25     22.88 o 
  -5   4   8        5.03        9.33     12.62 o 
  -4   4   8        4.01        2.32     12.41 o 
  -3   4   8       44.85       28.73     10.84 o 
  -2   4   8       26.07       31.52      8.85 o 
  -1   4   8      778.97      928.19     29.91 o 
   0   4   8     2722.98     2999.22     56.48 o 
   1   4   8      851.59      769.76     25.29 o 
   2   4   8       62.28       38.65      7.74 o 
   3   4   8      190.84      175.81     12.92 o 
   4   4   8      135.50      152.13     16.61 o 
   5   4   8      219.25      263.15     16.46 o 
   6   4   8        3.17       -3.62      6.94 o 
   7   4   8       47.92       32.00     12.31 o 
   8   4   8       13.61       10.53      9.74 o 
   9   4   8       69.21       93.52     16.73 o 
  10   4   8        1.84        2.04     23.05 o 
  11   4   8       18.78        5.82     24.95 o 
  12   4   8       15.94       40.58     35.10 o 
  -8   5   8        0.62      -11.41     16.20 o 
  -7   5   8        9.95        3.83     17.00 o 
  -6   5   8       47.82       31.35     18.13 o 
  -5   5   8        3.13       -2.26     12.02 o 
  -4   5   8       63.31      117.99     28.14 o 
  -3   5   8       34.53       64.61     12.43 o 
  -2   5   8       12.38       17.82      8.43 o 
  -1   5   8       14.44       -0.64      5.97 o 
   0   5   8      429.98      421.15     20.19 o 
   1   5   8     1765.12     1781.72     56.00 o 
   2   5   8       38.88       20.82      7.22 o 
   3   5   8        0.52       -1.34      4.36 o 
   4   5   8       13.08        6.30      4.87 o 
   5   5   8        1.35       -1.75      5.00 o 
   6   5   8       31.36       32.35     19.73 o 
   7   5   8        0.02        1.02     13.28 o 
   8   5   8      268.53      261.43     38.87 o 
  -8   6   8        0.37       -5.18     19.43 o 
  -7   6   8        4.49       19.36     20.46 o 
  -6   6   8        0.01        0.98     15.49 o 
  -5   6   8        0.21       11.46     15.48 o 
  -4   6   8       31.41       47.08     13.09 o 
  -3   6   8       23.75       63.35     14.00 o 
  -2   6   8        8.39       15.70      8.54 o 
  -1   6   8       64.70       71.70     26.19 o 
   0   6   8        3.76       20.78      8.04 o 
   1   6   8        0.75        3.01      6.03 o 
   2   6   8       69.47       80.91     11.48 o 
   3   6   8        0.38        3.34      9.18 o 
   4   6   8        7.12        5.85      8.91 o 
   5   6   8        2.20       26.30     15.16 o 
   6   6   8       45.87       42.20     19.17 o 
   7   6   8      179.14      212.64     35.04 o 
   8   6   8        7.91        6.71     16.17 o 
   9   6   8       14.00       16.79     18.71 o 
  10   6   8       10.84       -0.53     18.10 o 
  11   6   8        3.82        4.60     19.95 o 
  12   6   8        0.24       -1.71     20.16 o 
  -7   7   8        4.32       24.75     21.38 o 
  -6   7   8        0.02        6.30     16.68 o 
  -5   7   8        0.88       11.55     15.14 o 
  -4   7   8        2.26       -2.80      8.82 o 
  -3   7   8       93.37      111.89     16.22 o 
  -2   7   8       42.60       55.52     12.31 o 
  -1   7   8       56.37       89.89     13.47 o 
   0   7   8        7.90       26.17      9.24 o 
   1   7   8       10.70        2.33      6.49 o 
   2   7   8        0.49        0.89      5.90 o 
   3   7   8        0.81       -0.16      9.78 o 
   5   7   8       29.18       45.93     17.93 o 
   6   7   8       14.59        0.41     11.87 o 
   7   7   8      455.63      445.19     45.89 o 
   8   7   8      147.05      171.10     34.22 o 
   9   7   8       23.58       28.28     19.36 o 
  10   7   8       91.88       71.72     28.55 o 
  11   7   8        2.43       18.89     21.30 o 
  12   7   8        0.04       12.38     23.41 o 
  -7   8   8        0.14        1.10     17.61 o 
  -6   8   8        0.01        2.04     17.38 o 
  -5   8   8        0.31        4.01     12.05 o 
  -4   8   8        2.77        1.66     10.58 o 
  -3   8   8        2.01       -1.99      9.20 o 
  -2   8   8        0.40       14.17     10.92 o 
  -1   8   8        4.58        4.00      8.02 o 
   0   8   8        1.54        4.15      7.86 o 
   1   8   8       14.22        3.42     10.20 o 
   2   8   8        3.97       34.15     14.70 o 
   3   8   8       52.97       46.40     17.38 o 
   4   8   8       94.45      123.29     25.08 o 
   5   8   8        0.04       10.60     12.75 o 
   6   8   8        3.84        6.29     13.61 o 
   7   8   8        4.04        7.51     15.05 o 
   8   8   8        0.20       11.96     16.06 o 
   9   8   8      240.18      246.21     40.80 o 
  10   8   8        1.06        6.32     17.86 o 
  11   8   8        1.78       -1.71     18.22 o 
  12   8   8        2.06       22.91     24.12 o 
  -6   9   8        2.72       -8.42     18.86 o 
  -5   9   8        0.34       -4.32     13.41 o 
  -4   9   8        5.13       13.90     12.48 o 
  -3   9   8        0.06        5.31     10.70 o 
  -2   9   8        4.85        2.55     10.14 o 
  -1   9   8        0.79       12.09     14.91 o 
   0   9   8        1.97        9.99     13.54 o 
   1   9   8      134.43      131.05     24.78 o 
   2   9   8      174.36      138.03     25.05 o 
   3   9   8       27.90       15.25     13.64 o 
   4   9   8        0.14       -2.03     12.73 o 
   5   9   8        1.50        8.06     13.22 o 
   6   9   8        0.00      -14.67      9.78 o 
   7   9   8       29.88       13.07     15.20 o 
   8   9   8       18.00       45.57     21.63 o 
   9   9   8       48.20       43.36     22.63 o 
  10   9   8       10.64       17.14     18.31 o 
  11   9   8        1.58       24.78     21.89 o 
  12   9   8       19.90       45.10     27.71 o 
  -5  10   8        1.97       11.79     15.35 o 
  -4  10   8        6.35       -6.63     16.50 o 
  -3  10   8        0.28       -1.28     17.76 o 
  -2  10   8        0.06      -10.48     13.08 o 
  -1  10   8        0.30       -7.26     13.91 o 
   0  10   8       12.01       19.65     16.07 o 
   1  10   8        1.34       -5.68     12.59 o 
   2  10   8       46.75       35.61     18.39 o 
   3  10   8        1.11        7.19     12.81 o 
   4  10   8        1.53        7.67     12.90 o 
   5  10   8        0.70        5.05     13.76 o 
   6  10   8        0.09       -0.87     12.14 o 
   7  10   8        2.85       14.52     17.57 o 
   8  10   8        3.20       -3.71     13.27 o 
   9  10   8        1.82        3.54     17.97 o 
  10  10   8        8.84       16.23     20.86 o 
  11  10   8       23.81       28.17     25.08 o 
  -5  11   8        0.49       11.19     27.91 o 
  -4  11   8       13.97       -7.12     20.11 o 
  -3  11   8       27.60       71.94     28.70 o 
  -2  11   8       10.08       -2.79     18.29 o 
  -1  11   8       13.40        7.10     15.31 o 
   0  11   8       34.29       33.55     18.60 o 
   1  11   8        1.86       -1.10     12.56 o 
   2  11   8        3.43       -8.55     13.03 o 
   3  11   8        0.00       19.20     16.14 o 
   4  11   8       48.45       33.35     18.48 o 
   5  11   8       52.44       65.93     22.72 o 
   6  11   8       36.40       17.88     15.91 o 
   7  11   8        1.05       -3.90     12.65 o 
   8  11   8       23.02       15.30     16.74 o 
   9  11   8       19.57        7.66     17.45 o 
  10  11   8       17.07       24.34     21.49 o 
  11  11   8        0.10        9.51     21.85 o 
  -4  12   8        1.80       31.71     27.09 o 
  -3  12   8        0.24      -18.88     18.81 o 
  -2  12   8        1.89      -13.49     16.90 o 
  -1  12   8        1.65        2.49     17.33 o 
   0  12   8        2.35        1.11     16.51 o 
   1  12   8        3.53       -6.62     13.49 o 
   2  12   8       22.92       42.11     21.12 o 
   3  12   8        0.02      -11.18     13.67 o 
   4  12   8       28.93       26.64     17.56 o 
   5  12   8       51.22       96.38     27.26 o 
   6  12   8       18.82       24.02     18.95 o 
   7  12   8        2.72        6.11     17.74 o 
   8  12   8        0.19       -0.24     18.14 o 
   9  12   8       25.34       11.01     20.42 o 
  10  12   8        5.79       24.94     23.57 o 
  11  12   8        5.46        1.64     19.11 o 
  -3  13   8        8.87       -8.35     24.94 o 
  -2  13   8       17.27        1.62     20.37 o 
  -1  13   8        3.10       27.95     22.90 o 
   0  13   8        2.50       20.16     20.30 o 
   1  13   8        0.35       -2.08     16.96 o 
   2  13   8       15.14       19.58     18.82 o 
   3  13   8        0.24       13.63     18.10 o 
   4  13   8       18.98       26.93     19.13 o 
   5  13   8        0.22        6.40     16.06 o 
   6  13   8        0.38        0.87     16.01 o 
   7  13   8        2.66       -0.39     17.31 o 
   8  13   8        0.01       -0.11     17.32 o 
   9  13   8        0.73       -4.02     19.89 o 
  10  13   8        0.08        4.50     19.67 o 
  -1  14   8        0.44        5.78     20.82 o 
   0  14   8        1.54       -7.22     19.10 o 
   1  14   8       11.88       -1.41     17.64 o 
   2  14   8        0.02        1.64     16.91 o 
   3  14   8        0.16        3.28     19.40 o 
   4  14   8        0.40       16.13     19.17 o 
   5  14   8        8.85       37.61     22.58 o 
   6  14   8       50.49       25.30     21.16 o 
   7  14   8       32.82       12.94     18.31 o 
   8  14   8        1.65        2.73     16.20 o 
   9  14   8        0.31      -17.70     17.22 o 
   1  15   8        0.19       25.41     26.12 o 
   2  15   8        0.00       -0.55     18.77 o 
   3  15   8        1.10       -9.64     18.01 o 
   4  15   8        0.40      -11.97     15.71 o 
   5  15   8        0.01       -7.94     17.86 o 
   6  15   8        7.74        6.55     19.42 o 
   7  15   8        0.21      -15.22     16.86 o 
   8  15   8        0.87       18.43     20.23 o 
   4  16   8        0.85      -10.17     18.41 o 
   5  16   8        0.05       10.56     22.79 o 
  -5 -12   9        0.43      -31.13     56.28 o 
  -4 -12   9        4.70      -61.27     54.95 o 
  -3 -12   9        1.17      -37.70     57.93 o 
  -2 -12   9        0.28      -80.59     60.58 o 
  -7 -11   9        2.32      -29.44     58.24 o 
  -6 -11   9        0.57        8.60     59.21 o 
  -5 -11   9        5.73      -28.87     52.71 o 
  -4 -11   9        0.65      -47.96     51.36 o 
  -3 -11   9       19.96      -23.08     56.54 o 
  -2 -11   9       55.41      -16.32     65.57 o 
  -1 -11   9       27.29      -85.18     56.78 o 
   1 -11   9        9.30       -9.50     13.67 o 
   2 -11   9       74.16       83.66     24.13 o 
  -8 -10   9       17.33      -15.62     61.32 o 
  -7 -10   9       11.51        5.88     53.50 o 
  -6 -10   9        0.06      -28.62     46.95 o 
  -5 -10   9        0.12      -48.32     43.11 o 
  -4 -10   9       14.95       28.65     57.69 o 
  -3 -10   9        1.80      -19.85     47.50 o 
  -2 -10   9      106.16      -14.67     56.80 o 
  -1 -10   9       15.71       20.67     14.48 o 
   0 -10   9       41.87        7.32     57.45 o 
   1 -10   9        3.65      -14.83     12.71 o 
   2 -10   9      142.80      173.22     28.92 o 
   3 -10   9        0.86        6.06     13.70 o 
   4 -10   9        7.77       11.62     15.71 o 
  -8  -9   9        0.12      -47.12     42.00 o 
  -7  -9   9        2.86      -11.18     53.15 o 
  -6  -9   9        2.42      -44.24     42.19 o 
  -5  -9   9        0.55      -14.14     52.30 o 
  -4  -9   9        0.07       -0.17     16.59 o 
  -3  -9   9      151.96      188.60     42.56 o 
  -2  -9   9        1.67        6.10     20.29 o 
  -1  -9   9       21.39       33.51     30.57 o 
   0  -9   9        4.18       -8.60     22.85 o 
   1  -9   9        9.28       -6.92     46.50 o 
   2  -9   9       31.82       54.78     16.50 o 
   3  -9   9        0.10       10.40     12.33 o 
   4  -9   9        7.00       23.25     14.49 o 
   5  -9   9       49.05       64.71     19.92 o 
  -9  -8   9        0.10      -26.08     47.75 o 
  -8  -8   9        0.58      -52.98     44.40 o 
  -7  -8   9       29.57       -4.94     47.33 o 
  -6  -8   9       28.07       21.49     16.40 o 
  -5  -8   9       15.29       16.97     16.15 o 
  -4  -8   9        0.48        3.19     19.27 o 
  -3  -8   9        2.56      -13.25     11.05 o 
  -2  -8   9        3.58      -12.30     14.91 o 
  -1  -8   9      131.44      121.59     21.29 o 
   0  -8   9      247.94      243.61     36.58 o 
   1  -8   9      297.15      298.63     67.34 o 
   2  -8   9        4.55        4.30     15.83 o 
   3  -8   9        4.68       11.11     12.19 o 
   4  -8   9       21.42       28.09     13.81 o 
   5  -8   9       63.88       34.35     28.89 o 
   6  -8   9        2.86        3.88     14.72 o 
  -9  -7   9        1.87      -37.62     44.64 o 
  -8  -7   9        1.39      -27.57     18.38 o 
  -7  -7   9       18.78       38.75     20.04 o 
  -6  -7   9      364.70      354.71     73.61 o 
  -5  -7   9       70.61       66.08     20.07 o 
  -4  -7   9       48.66       40.93     17.33 o 
  -3  -7   9        3.12        4.72     12.49 o 
  -2  -7   9      552.28      566.25     35.77 o 
  -1  -7   9       13.22       15.24     11.67 o 
   0  -7   9        3.75        2.42     32.64 o 
   1  -7   9        1.04        1.54      9.83 o 
   2  -7   9       23.90       17.82     16.29 o 
   3  -7   9        0.41        2.56     10.15 o 
   4  -7   9        0.05        1.96     10.64 o 
   5  -7   9       95.25       86.52     18.89 o 
   6  -7   9       17.89        9.81     24.43 o 
   7  -7   9       20.43        7.39     14.71 o 
  -9  -6   9        0.44      -32.15     23.35 o 
  -8  -6   9       21.41       21.63     18.78 o 
  -7  -6   9        9.03        2.87     15.70 o 
  -6  -6   9        0.10       -2.00     20.36 o 
  -5  -6   9      389.10      382.74     35.32 o 
  -4  -6   9        1.90        6.24     10.47 o 
  -3  -6   9      256.45      178.04     24.08 o 
  -2  -6   9       38.44       54.57     16.40 o 
  -1  -6   9        7.28       32.27     20.30 o 
   0  -6   9        9.99       -0.96     22.66 o 
   1  -6   9        8.20       20.50      9.95 o 
   2  -6   9        0.03       -4.25      8.65 o 
   3  -6   9       40.94       40.46     13.20 o 
   4  -6   9       57.84       63.44     15.63 o 
   5  -6   9       33.91       65.71     21.71 o 
   6  -6   9        1.99       -5.67     19.74 o 
   7  -6   9        6.21        9.32     13.68 o 
   8  -6   9       78.32      103.85     33.01 o 
 -10  -5   9        8.95        1.89     21.42 o 
  -9  -5   9       16.19        4.83     17.48 o 
  -8  -5   9        7.16        2.72     16.16 o 
  -7  -5   9        0.20        1.12     22.98 o 
  -6  -5   9       53.55       39.71     18.52 o 
  -5  -5   9        2.72       -4.44     11.58 o 
  -4  -5   9      151.41      131.23     46.59 o 
  -3  -5   9       38.09       54.07     30.31 o 
  -2  -5   9       14.10        6.28     10.39 o 
  -1  -5   9        2.46        2.56     10.40 o 
   0  -5   9        0.11        1.15     14.26 o 
   1  -5   9     1470.78     1435.51     41.50 o 
   2  -5   9      184.37      199.17     53.51 o 
   3  -5   9        9.89        1.23      8.62 o 
   4  -5   9       53.25       27.42     17.99 o 
   5  -5   9       74.60       81.08     21.77 o 
   6  -5   9       17.55        4.88     10.60 o 
   7  -5   9        6.80        3.78     12.08 o 
   8  -5   9       22.79       23.31     14.73 o 
 -10  -4   9        0.07       -7.81     17.88 o 
  -9  -4   9       13.73        5.67     19.29 o 
  -8  -4   9       11.70       -4.51     26.99 o 
  -7  -4   9        5.21       -5.30     13.82 o 
  -6  -4   9        0.58       -5.46     11.83 o 
  -5  -4   9        6.18        1.40     14.70 o 
  -4  -4   9       52.88      106.46     22.67 o 
  -3  -4   9      192.72      182.27     32.23 o 
  -2  -4   9        3.44       -1.59     15.12 o 
  -1  -4   9        1.54        9.91     24.54 o 
   0  -4   9      128.49      127.83     14.02 o 
   1  -4   9      310.81      322.26     21.41 o 
   2  -4   9      783.65      735.56     30.77 o 
   3  -4   9      549.87      539.86     28.61 o 
   4  -4   9     2715.00     2763.79    165.08 o 
   5  -4   9       13.01        9.16      9.98 o 
   6  -4   9        5.32        8.21     10.10 o 
   7  -4   9        0.01        4.24     11.18 o 
   8  -4   9        1.58       -3.64     11.55 o 
   9  -4   9        1.22        5.11     14.44 o 
 -10  -3   9        1.21       12.88     21.41 o 
  -9  -3   9        6.43       -7.32     16.24 o 
  -8  -3   9        3.20      -19.46     12.97 o 
  -7  -3   9        8.41        5.76     15.03 o 
  -6  -3   9        6.96       10.15     14.58 o 
  -5  -3   9        0.08       12.93     14.63 o 
  -4  -3   9        2.69       -0.24      9.91 o 
  -3  -3   9       17.28        7.11     10.13 o 
  -2  -3   9       88.00      116.38     43.63 o 
  -1  -3   9       92.99       79.16     18.66 o 
   0  -3   9       42.37       55.02     20.21 o 
   1  -3   9       23.59       27.97      9.22 o 
   2  -3   9       81.61       81.88     13.09 o 
   3  -3   9      192.36      214.71     29.20 o 
   4  -3   9       65.58       75.96     14.61 o 
   5  -3   9      225.18      305.09     62.48 o 
   6  -3   9      188.68      188.82     21.95 o 
   7  -3   9       17.53        5.16     10.81 o 
   8  -3   9        0.91       -3.66     10.85 o 
   9  -3   9        1.03      -10.70     13.53 o 
 -10  -2   9        0.00       -5.41     20.02 o 
  -9  -2   9        1.94      -12.22     15.94 o 
  -8  -2   9        1.02        8.19     16.00 o 
  -7  -2   9       91.60       68.26     41.89 o 
  -6  -2   9        5.32       -1.32     22.53 o 
  -5  -2   9      161.54      155.44     24.64 o 
  -4  -2   9      318.04      309.11     56.23 o 
  -3  -2   9      699.43      613.16     70.20 o 
  -2  -2   9       46.94       47.99     15.05 o 
  -1  -2   9      845.38      867.52     38.93 o 
   0  -2   9      146.40      172.52     14.31 o 
   1  -2   9        5.68        1.05      6.29 o 
   2  -2   9      107.71       98.18     13.06 o 
   3  -2   9        8.30        8.94      7.63 o 
   4  -2   9      463.42      465.90     28.51 o 
   5  -2   9      139.41      128.78     17.76 o 
   6  -2   9        3.72        9.06      9.59 o 
   7  -2   9       50.70       46.94     14.14 o 
   8  -2   9       48.55       96.43     18.99 o 
   9  -2   9        9.02        0.78     12.12 o 
  10  -2   9        0.84       16.78     15.06 o 
 -10  -1   9        0.01        6.53     22.09 o 
  -9  -1   9        1.75       -0.34     17.95 o 
  -8  -1   9        1.96      -11.79     14.19 o 
  -7  -1   9       19.40       29.29     19.13 o 
  -6  -1   9      114.26       99.92     22.90 o 
  -5  -1   9      153.97      148.25     38.44 o 
  -4  -1   9      541.21      617.05     38.06 o 
  -3  -1   9      314.63      300.14     28.61 o 
  -2  -1   9      128.81      136.44     19.67 o 
  -1  -1   9       22.77       40.46     14.46 o 
   0  -1   9      375.07      351.86     25.51 o 
   1  -1   9       10.18        2.49      5.43 o 
   2  -1   9       38.60       52.46     10.45 o 
   3  -1   9      226.25      253.63     27.62 o 
   4  -1   9       19.47       11.29      8.05 o 
   5  -1   9       44.28       67.50     21.87 o 
   6  -1   9        0.00       -1.66      8.22 o 
   7  -1   9      136.16      141.38     19.66 o 
   8  -1   9      196.46      258.36     26.59 o 
   9  -1   9       78.99       80.32     18.93 o 
  10  -1   9        1.35        1.33     12.09 o 
  -9   0   9        0.32       14.24     18.32 o 
  -8   0   9       10.31        3.44     17.24 o 
  -7   0   9        0.09       -0.46     14.69 o 
  -6   0   9        3.19       -6.67     11.47 o 
  -5   0   9       15.64       58.16     19.41 o 
  -4   0   9      338.83      316.16     35.57 o 
  -3   0   9      360.61      356.51     31.03 o 
  -2   0   9      428.01      431.55     29.09 o 
  -1   0   9        1.15        6.60      5.33 o 
   0   0   9       81.52       71.26      9.75 o 
   1   0   9        0.22       -0.97      6.60 o 
   2   0   9        1.71       -5.95      3.96 o 
   3   0   9      373.41      387.31     23.03 o 
   4   0   9      108.00      111.20     14.32 o 
   5   0   9       74.52       46.64     18.76 o 
   6   0   9       12.34        6.11      8.99 o 
   7   0   9       17.66       23.20     15.43 o 
   9   0   9        2.62        0.48     10.21 o 
  10   0   9       10.05       21.53     13.61 o 
  11   0   9        5.82      -15.94     13.57 o 
  -9   1   9       15.13        9.70     18.72 o 
  -8   1   9        0.63       -2.65     14.32 o 
  -7   1   9        0.14       17.47     17.82 o 
  -6   1   9        2.85       15.22     16.24 o 
  -5   1   9      143.58      181.25     38.38 o 
  -4   1   9       29.11       30.40     16.14 o 
  -3   1   9       70.30       76.59     18.07 o 
  -2   1   9       53.51       32.19     12.76 o 
  -1   1   9       54.49       50.62      8.45 o 
   0   1   9       20.59       35.15      7.79 o 
   1   1   9        0.00        3.69      6.75 o 
   2   1   9      162.55      161.53     18.20 o 
   3   1   9      121.96      127.01     13.78 o 
   4   1   9      251.24      266.39     19.33 o 
   5   1   9      116.62      118.95     14.97 o 
   6   1   9        3.85        3.12      7.74 o 
   7   1   9       90.31      105.52     16.41 o 
   8   1   9        4.33       18.05     11.48 o 
   9   1   9        0.88        4.25     10.88 o 
  10   1   9        1.45        4.95     12.05 o 
  11   1   9        4.29       19.77     16.26 o 
  -9   2   9       16.10       24.75     20.77 o 
  -8   2   9        2.27      -10.09     15.82 o 
  -7   2   9       45.28       48.07     22.31 o 
  -6   2   9        0.35        1.77     14.49 o 
  -5   2   9        8.46        7.15     13.20 o 
  -4   2   9        5.41        1.33     11.94 o 
  -3   2   9       25.70       38.92     16.28 o 
  -2   2   9        6.92       13.93      6.85 o 
  -1   2   9       85.33       74.57     10.51 o 
   0   2   9      433.22      473.57     20.10 o 
   1   2   9      740.05      716.57     30.10 o 
   2   2   9       22.37       16.57      7.02 o 
   3   2   9      136.69      125.20     15.95 o 
   4   2   9      392.46      428.54     22.33 o 
   5   2   9       76.32       66.76     12.14 o 
   6   2   9        1.79        5.37      7.80 o 
   7   2   9      149.55      131.16     17.59 o 
   8   2   9      171.94      194.25     21.39 o 
   9   2   9        2.24        1.48      9.77 o 
  10   2   9       38.69        4.46     12.22 o 
  11   2   9        0.17        0.25     13.91 o 
  -9   3   9        5.37       -4.16     18.94 o 
  -8   3   9        7.38        3.62     17.53 o 
  -7   3   9        0.16       12.86     17.82 o 
  -6   3   9        9.58        4.07     14.69 o 
  -5   3   9       46.96       53.86     21.10 o 
  -4   3   9       13.35       45.65     19.02 o 
  -3   3   9        0.96        8.93     12.07 o 
  -2   3   9        0.17        1.68      6.13 o 
  -1   3   9      200.78      226.15     16.20 o 
   0   3   9      154.71      171.91     14.38 o 
   1   3   9      989.18      902.32     59.15 o 
   2   3   9      133.77      134.74     30.82 o 
   3   3   9      205.71      213.51     16.58 o 
   4   3   9      164.66      166.69     19.37 o 
   5   3   9      311.02      295.08     21.89 o 
   6   3   9       24.47       17.52     13.32 o 
   7   3   9       67.73       56.39     12.74 o 
   8   3   9        0.35        3.32      8.91 o 
   9   3   9        0.83       -4.45      9.11 o 
  10   3   9        0.41       -3.98     14.51 o 
  11   3   9        2.42       -0.47     23.71 o 
  -8   4   9        0.28      -12.32     17.02 o 
  -7   4   9       34.96        1.62     15.62 o 
  -6   4   9       18.05       24.18     17.80 o 
  -5   4   9        0.20        4.74     13.51 o 
  -4   4   9       17.32       -9.51     12.87 o 
  -3   4   9        0.54       -8.28     10.44 o 
  -2   4   9        2.90        1.12      8.80 o 
  -1   4   9       38.17       21.07      8.54 o 
   0   4   9      629.48      652.37     56.17 o 
   1   4   9      130.22      125.78     24.58 o 
   2   4   9        0.67        6.88      5.70 o 
   3   4   9       35.51       40.51      8.43 o 
   4   4   9       30.86       24.58      8.15 o 
   5   4   9       57.94       54.35     10.12 o 
   6   4   9      132.88      128.49     19.31 o 
   7   4   9       41.10       67.39     14.83 o 
   8   4   9        1.32       -6.62      8.54 o 
   9   4   9       28.54       25.22     13.38 o 
  10   4   9        7.31        7.56     24.04 o 
  11   4   9        0.05       -9.71     24.21 o 
  12   4   9        9.37      -11.16     30.17 o 
  -8   5   9        6.70        5.16     20.89 o 
  -7   5   9        7.65        0.22     18.05 o 
  -6   5   9        4.02       -5.28     14.73 o 
  -5   5   9        0.06      -11.13     14.41 o 
  -4   5   9        0.34       15.65     15.34 o 
  -3   5   9        5.38        3.72      8.38 o 
  -2   5   9        3.32       19.44      8.91 o 
  -1   5   9       13.06       32.07      9.71 o 
   0   5   9        9.64        2.45      6.38 o 
   1   5   9      405.05      447.81     33.65 o 
   2   5   9      159.90      183.66     14.77 o 
   3   5   9       81.31       86.65     10.87 o 
   4   5   9      108.24       92.43     11.03 o 
   5   5   9        0.93       -5.97      4.92 o 
   6   5   9        2.71        2.06      6.49 o 
   7   5   9       65.65       77.11     24.70 o 
   8   5   9        0.67       -3.47     14.68 o 
   9   5   9       37.95       52.67     25.43 o 
  -8   6   9        0.16       13.42     23.59 o 
  -7   6   9        0.07        4.50     18.10 o 
  -6   6   9       10.26        2.89     16.20 o 
  -5   6   9        7.30        4.56     15.69 o 
  -4   6   9        0.89        1.05     14.53 o 
  -3   6   9       11.05       13.33     10.03 o 
  -2   6   9       38.87       14.23      9.47 o 
  -1   6   9       28.38       22.19      9.23 o 
   0   6   9       73.61       69.98     11.92 o 
   1   6   9        0.65        1.24      6.55 o 
   2   6   9       88.17      116.81     13.51 o 
   3   6   9       11.92       10.62      6.73 o 
   4   6   9        4.72       10.15      6.10 o 
   5   6   9       20.28       40.76     17.47 o 
   6   6   9       83.06       52.42     20.72 o 
   7   6   9        2.97        4.28     15.25 o 
   8   6   9       30.84       89.56     28.60 o 
   9   6   9       27.01       12.79     19.43 o 
  10   6   9        0.11       -2.95     16.26 o 
  11   6   9       15.22        1.21     21.39 o 
  12   6   9        0.02       26.84     25.53 o 
  -7   7   9        0.08       10.22     20.07 o 
  -6   7   9        5.06       -3.13     17.16 o 
  -5   7   9        3.40       20.24     17.88 o 
  -4   7   9        7.09       10.13     10.41 o 
  -3   7   9        4.86       -4.38      8.89 o 
  -2   7   9        7.15       -1.73      9.02 o 
  -1   7   9        0.32       -4.10      8.57 o 
   0   7   9        4.84       21.19      9.41 o 
   1   7   9       22.75       33.24      9.73 o 
   2   7   9        9.60       24.23      8.97 o 
   3   7   9      160.16      159.62     24.97 o 
   4   7   9       46.65       57.62     19.02 o 
   5   7   9       55.97       74.22     21.71 o 
   6   7   9        7.18       16.39     13.87 o 
   7   7   9        0.12        4.68     14.91 o 
   8   7   9       15.36       28.43     19.22 o 
   9   7   9        8.73       20.17     20.08 o 
  10   7   9       22.66       43.65     26.11 o 
  11   7   9        0.40        6.70     22.11 o 
  12   7   9        1.99       -2.38     21.38 o 
  -6   8   9        1.82       -3.30     18.18 o 
  -5   8   9        1.55       -2.27     14.83 o 
  -4   8   9        1.27       -7.46     10.57 o 
  -3   8   9        0.16        7.00     10.57 o 
  -2   8   9        0.30        1.77      9.56 o 
  -1   8   9        4.54       -2.92      7.79 o 
   0   8   9      111.70       83.82     13.79 o 
   1   8   9        1.42       24.35     14.66 o 
   2   8   9       43.15       47.28     17.53 o 
   3   8   9       28.94       68.78     19.97 o 
   4   8   9      247.37      258.16     32.56 o 
   5   8   9        0.44       10.73     12.44 o 
   6   8   9        9.22       -4.08     12.64 o 
   7   8   9       99.64      110.88     28.18 o 
   8   8   9       11.19        4.91     16.91 o 
   9   8   9      141.61      146.20     35.17 o 
  10   8   9        1.98        0.45     17.43 o 
  11   8   9        5.08        9.10     20.80 o 
  12   8   9        1.72       18.96     25.81 o 
  -6   9   9        0.87       21.93     23.11 o 
  -5   9   9        0.00       -9.85     16.80 o 
  -4   9   9        2.92        1.24     11.48 o 
  -3   9   9        6.70        8.69     11.36 o 
  -2   9   9        6.03        1.47     10.01 o 
  -1   9   9       16.08       21.55     16.52 o 
   0   9   9        3.26        1.52     13.36 o 
   1   9   9        1.11        1.30     11.76 o 
   2   9   9        4.62       31.37     17.24 o 
   3   9   9       11.67       17.93     14.88 o 
   4   9   9       67.30      105.80     24.56 o 
   5   9   9       10.01       18.12     15.21 o 
   6   9   9       27.02       44.31     20.23 o 
   7   9   9        0.62       12.12     14.61 o 
   8   9   9      126.22      138.88     32.39 o 
   9   9   9       16.77       12.43     17.69 o 
  10   9   9        6.73        5.79     19.30 o 
  11   9   9        3.36       16.03     21.49 o 
  -5  10   9        2.01      -19.90     17.99 o 
  -4  10   9        1.52       10.84     20.81 o 
  -3  10   9        0.59        9.62     19.72 o 
  -2  10   9       11.93        5.74     16.76 o 
  -1  10   9        0.22        2.56     16.46 o 
   0  10   9       25.55       53.62     20.58 o 
   1  10   9       56.63       58.01     21.99 o 
   2  10   9        3.95       12.23     14.18 o 
   3  10   9       11.70       41.28     18.49 o 
   4  10   9        3.83       -3.74     12.53 o 
   5  10   9        1.23        2.68     12.94 o 
   6  10   9        0.17       -0.04     13.52 o 
   7  10   9        0.01       12.39     16.83 o 
   8  10   9        0.27        0.40     15.79 o 
   9  10   9       22.84       25.10     21.29 o 
  10  10   9        0.24        2.12     22.34 o 
  11  10   9       26.23       24.93     22.67 o 
  -4  11   9        1.85        6.22     22.27 o 
  -3  11   9        0.12      -16.02     17.12 o 
  -2  11   9        1.78       -2.96     16.17 o 
  -1  11   9        3.46       -4.04     15.69 o 
   0  11   9       11.50        7.39     15.23 o 
   1  11   9        0.03       -6.45     13.24 o 
   2  11   9        0.46        6.26     14.22 o 
   3  11   9       10.25       18.96     15.02 o 
   4  11   9       40.03       44.00     19.39 o 
   5  11   9        0.36        3.42     13.49 o 
   6  11   9        2.40        0.26     14.32 o 
   7  11   9        0.85       -6.73     14.85 o 
   8  11   9        5.54       30.48     21.04 o 
   9  11   9       28.57       12.04     20.24 o 
  10  11   9        3.77        0.58     19.46 o 
  11  11   9       12.95       19.69     22.64 o 
  -3  12   9        4.88      -10.49     20.68 o 
  -2  12   9        7.87       13.19     21.15 o 
  -1  12   9        0.79       13.35     20.34 o 
   0  12   9        1.46      -19.85     14.08 o 
   1  12   9        6.08       -2.14     18.21 o 
   2  12   9       18.51       20.28     18.19 o 
   3  12   9       14.24       -0.96     14.97 o 
   4  12   9        4.21        3.76     14.70 o 
   5  12   9        1.65        8.19     16.33 o 
   6  12   9        0.14        6.77     15.98 o 
   7  12   9        0.00        2.42     16.72 o 
   8  12   9        0.48       10.13     17.95 o 
   9  12   9       13.81       21.41     22.26 o 
  10  12   9        0.40       28.88     22.99 o 
  -2  13   9        7.61       24.38     24.05 o 
  -1  13   9       10.94       41.39     25.37 o 
   0  13   9        5.62       22.62     22.42 o 
   1  13   9        0.70        6.50     19.00 o 
   2  13   9        0.32        3.94     18.30 o 
   3  13   9        6.37       -9.01     13.93 o 
   4  13   9        8.31        4.20     15.71 o 
   5  13   9        3.86        1.22     15.25 o 
   6  13   9        0.49       -9.40     14.15 o 
   7  13   9        0.03       -7.06     17.71 o 
   8  13   9        2.13       21.43     20.90 o 
   9  13   9        0.52        4.62     22.49 o 
  10  13   9        1.04        6.80     22.99 o 
  -1  14   9        0.69        7.81     23.05 o 
   0  14   9        0.15      -15.48     18.52 o 
   1  14   9        5.54       12.87     22.57 o 
   2  14   9       11.26      -18.61     15.07 o 
   3  14   9        0.07       -3.84     16.06 o 
   4  14   9       26.48       55.78     25.00 o 
   5  14   9       13.74       14.06     20.52 o 
   6  14   9        3.26        3.00     17.70 o 
   7  14   9        3.39       12.21     20.94 o 
   8  14   9        6.16       -6.94     19.27 o 
   9  14   9        0.13       -3.87     18.46 o 
   1  15   9        0.01       -3.02     22.06 o 
   2  15   9        1.99       -7.67     19.58 o 
   3  15   9        4.09       41.29     24.69 o 
   4  15   9        8.50        4.60     20.43 o 
   5  15   9        0.13      -10.34     18.03 o 
   6  15   9       14.36       12.18     21.18 o 
   7  15   9        0.05        6.60     20.79 o 
  -5 -11  10       14.41      -10.98     61.32 o 
  -4 -11  10       29.69       -0.90     66.91 o 
  -3 -11  10        4.53      -58.78     64.14 o 
  -2 -11  10        3.29      -64.79     67.91 o 
  -1 -11  10        0.64      -80.54     70.41 o 
   1 -11  10       40.84       58.28     21.11 o 
  -7 -10  10       18.59      -24.33     64.61 o 
  -6 -10  10        4.77      -38.59     54.19 o 
  -5 -10  10        8.28      -25.64     55.64 o 
  -4 -10  10       16.93       -1.08     59.78 o 
  -3 -10  10       12.53      -20.12     59.32 o 
  -2 -10  10        7.68      -38.75     60.44 o 
  -1 -10  10       25.00       10.37     63.04 o 
   0 -10  10        8.88      -20.94     60.97 o 
   1 -10  10       66.03      128.86     26.14 o 
   2 -10  10       13.36       12.96     17.74 o 
   3 -10  10        1.51      -11.26     15.55 o 
  -7  -9  10        0.32      -43.27     46.80 o 
  -6  -9  10       49.27       67.40     72.43 o 
  -5  -9  10       18.94       17.82     61.54 o 
  -4  -9  10       12.34       18.11     20.08 o 
  -3  -9  10       11.42        1.62     24.98 o 
  -2  -9  10       91.26      107.33     47.75 o 
  -1  -9  10        4.41       -6.97     29.44 o 
   0  -9  10       84.69       70.93     32.04 o 
   1  -9  10       28.21       24.25     46.24 o 
   2  -9  10       13.76       22.51     15.74 o 
   3  -9  10       12.54       17.40     14.70 o 
   4  -9  10       73.75      133.10     24.00 o 
  -8  -8  10        0.02       -7.30     59.87 o 
  -7  -8  10       32.47       22.94     64.41 o 
  -6  -8  10       15.90       18.13     34.57 o 
  -5  -8  10       16.70       13.10     16.41 o 
  -4  -8  10        8.49        1.09     14.69 o 
  -3  -8  10       32.66        1.25     15.90 o 
  -2  -8  10       36.63       36.11     40.63 o 
  -1  -8  10      167.16      142.05     24.92 o 
   0  -8  10        2.56       -0.70     12.06 o 
   1  -8  10        6.55       -2.90     52.62 o 
   2  -8  10        0.08        7.42     13.61 o 
   3  -8  10        0.36       -9.49     10.29 o 
   4  -8  10       86.08       97.12     20.92 o 
   5  -8  10       17.33       35.69     16.01 o 
  -8  -7  10        0.21       -2.57     33.39 o 
  -7  -7  10        0.10       -7.26     16.37 o 
  -6  -7  10       16.66       25.76     17.74 o 
  -5  -7  10        9.25        9.89     20.85 o 
  -4  -7  10      102.10       64.81     19.67 o 
  -3  -7  10        0.45       -6.31     11.17 o 
  -2  -7  10        0.04       -4.45     14.01 o 
  -1  -7  10       85.13       62.65     29.01 o 
   0  -7  10       12.42        6.91     13.54 o 
   1  -7  10        1.59       -1.98     38.58 o 
   2  -7  10        0.41        6.50      9.76 o 
   3  -7  10       85.88       99.88     18.35 o 
   4  -7  10        7.14        3.28     13.69 o 
   5  -7  10       46.43       49.75     16.71 o 
   6  -7  10       20.83       34.90     16.57 o 
  -9  -6  10        9.69       -3.09     18.07 o 
  -8  -6  10        3.71        4.86     19.11 o 
  -7  -6  10        3.16       -6.81     15.53 o 
  -6  -6  10        0.92       -3.57     21.32 o 
  -5  -6  10      117.79      141.47     26.62 o 
  -4  -6  10       50.15       58.00     19.01 o 
  -3  -6  10       37.23       19.35     16.54 o 
  -2  -6  10        1.70       -2.29     17.21 o 
  -1  -6  10       66.35       43.43     38.30 o 
   0  -6  10       20.38       31.17     16.12 o 
   1  -6  10      173.90      174.23     25.70 o 
   2  -6  10       27.54       37.37     12.62 o 
   3  -6  10       29.45       26.24     12.63 o 
   4  -6  10       19.88       26.55     13.01 o 
   5  -6  10       67.66      106.03     29.98 o 
   6  -6  10        5.95       -2.63     12.65 o 
   7  -6  10       39.71       64.41     41.06 o 
  -9  -5  10        6.95       -9.26     18.88 o 
  -8  -5  10       17.93        7.81     17.22 o 
  -7  -5  10        0.83      -19.13     14.31 o 
  -6  -5  10        0.01       -7.28     12.62 o 
  -5  -5  10      102.66      123.56     31.00 o 
  -4  -5  10      918.97      994.87     51.39 o 
  -3  -5  10       92.26      113.68     22.26 o 
  -2  -5  10       54.34       66.43     18.17 o 
  -1  -5  10       80.94       94.26     20.31 o 
   0  -5  10      272.26      281.83     28.14 o 
   1  -5  10       30.69       28.65     11.06 o 
   2  -5  10      174.73      154.42     22.03 o 
   3  -5  10        7.83       -0.62     11.93 o 
   4  -5  10        4.69        8.06     12.49 o 
   5  -5  10       62.89       89.08     24.01 o 
   6  -5  10        0.12       -3.94     10.79 o 
   7  -5  10       49.75       37.77     28.54 o 
   8  -5  10       19.36       23.88     30.31 o 
  -9  -4  10       11.91       -9.54     18.06 o 
  -8  -4  10       44.91       38.44     19.00 o 
  -7  -4  10        2.75      -14.47     14.24 o 
  -6  -4  10       10.70       19.94     16.34 o 
  -5  -4  10       23.59       18.13     15.63 o 
  -4  -4  10        6.38       16.03     14.46 o 
  -3  -4  10      254.34      247.57     50.72 o 
  -2  -4  10       25.71       30.26     14.66 o 
  -1  -4  10       14.97        2.50     15.97 o 
   0  -4  10       28.09        6.86     10.63 o 
   1  -4  10      102.46      119.04     15.87 o 
   2  -4  10      636.66      566.38     28.69 o 
   3  -4  10      253.45      264.26     25.33 o 
   4  -4  10       11.08       -3.49      9.27 o 
   5  -4  10       26.64       14.87     11.01 o 
   6  -4  10        0.01       -0.52     10.45 o 
   7  -4  10        0.01        7.45     10.97 o 
   8  -4  10       69.14       81.83     20.47 o 
   9  -4  10       19.60       13.02     15.43 o 
  -9  -3  10       23.92       31.85     21.67 o 
  -8  -3  10        0.42        5.63     30.42 o 
  -7  -3  10       12.46       11.38     17.39 o 
  -6  -3  10        0.01      -13.05     13.44 o 
  -5  -3  10        5.02       -3.11     12.84 o 
  -4  -3  10       33.42       18.17     13.08 o 
  -3  -3  10      143.82      156.30     24.41 o 
  -2  -3  10       19.30       11.46     28.15 o 
  -1  -3  10       51.57       62.64     15.97 o 
   0  -3  10       27.89       36.05     12.73 o 
   1  -3  10       52.17       70.38     12.73 o 
   2  -3  10      274.04      273.79     21.41 o 
   3  -3  10     1426.34     1352.20     44.58 o 
   4  -3  10      159.12      166.71     19.77 o 
   5  -3  10       46.21       36.51     12.44 o 
   6  -3  10       22.04       -5.13      9.76 o 
   7  -3  10       49.60       30.26     17.44 o 
   8  -3  10       34.66       29.21     14.65 o 
   9  -3  10        6.62        3.65     16.14 o 
  -9  -2  10        2.84        5.55     18.46 o 
  -8  -2  10        1.53       19.75     19.71 o 
  -7  -2  10        1.93      -11.27     14.17 o 
  -6  -2  10        7.65       23.19     18.70 o 
  -5  -2  10       48.36       43.73     18.59 o 
  -4  -2  10      108.97       98.29     33.23 o 
  -3  -2  10       33.28       16.49     11.93 o 
  -2  -2  10       58.68       66.67     25.85 o 
  -1  -2  10      412.88      415.83     29.68 o 
   0  -2  10       57.36       73.73     17.16 o 
   1  -2  10      114.47      139.80     15.14 o 
   2  -2  10       77.81       85.47     13.69 o 
   3  -2  10        0.10        0.23      7.96 o 
   4  -2  10        2.95        1.16      8.73 o 
   5  -2  10     1175.65     1300.48     46.02 o 
   6  -2  10       55.37       33.79     17.73 o 
   7  -2  10       21.06        1.05      9.91 o 
   8  -2  10       10.96        2.28     11.32 o 
   9  -2  10        0.85       -0.58     15.57 o 
  10  -2  10        4.70       -4.09     13.32 o 
  -9  -1  10        1.39      -13.10     16.44 o 
  -8  -1  10        0.29      -13.70     15.21 o 
  -7  -1  10        1.69       11.68     19.37 o 
  -6  -1  10       60.06       22.19     36.88 o 
  -5  -1  10      127.73      104.58     23.20 o 
  -4  -1  10      270.22      386.42     35.80 o 
  -3  -1  10       29.61       13.75     12.45 o 
  -2  -1  10      110.56      131.24     21.21 o 
  -1  -1  10       42.94       60.13     15.78 o 
   0  -1  10      238.19      298.83     27.30 o 
   1  -1  10       23.76       35.67      9.47 o 
   2  -1  10      203.73      189.14     19.17 o 
   3  -1  10      122.65      127.72     15.68 o 
   4  -1  10      781.05      829.94     33.86 o 
   5  -1  10       51.83       53.59     13.56 o 
   6  -1  10        4.57        2.68      8.83 o 
   7  -1  10       30.62       18.23     11.11 o 
   8  -1  10       54.08       43.66     24.18 o 
   9  -1  10        0.11       -4.03     12.45 o 
  10  -1  10        0.74        2.06     13.33 o 
  -9   0  10        0.17       -4.79     18.73 o 
  -8   0  10        1.27       26.06     19.52 o 
  -7   0  10       10.60       15.77     17.12 o 
  -6   0  10        1.00       -4.10     15.29 o 
  -5   0  10      151.21      174.55     29.34 o 
  -4   0  10      287.32      236.15     29.63 o 
  -3   0  10      139.33      164.55     24.26 o 
  -2   0  10      321.99      307.80     30.27 o 
  -1   0  10       87.07      108.00     19.07 o 
   0   0  10       11.19       19.70      7.24 o 
   1   0  10      261.12      222.40     22.92 o 
   2   0  10      182.74      179.32     16.00 o 
   3   0  10      307.43      322.49     36.40 o 
   4   0  10      198.76      182.42     18.00 o 
   5   0  10        0.39        0.16      8.24 o 
   6   0  10        0.97        5.17      9.14 o 
   7   0  10       43.28       34.46     12.78 o 
   8   0  10       11.49        0.40     12.04 o 
   9   0  10        0.13       -0.30     10.04 o 
  10   0  10       17.41       33.47     15.32 o 
  -9   1  10        0.44       -2.62     17.03 o 
  -8   1  10        2.59       12.85     20.36 o 
  -7   1  10        3.54       -6.23     14.07 o 
  -6   1  10        8.54       13.14     17.18 o 
  -5   1  10       27.79       11.97     44.39 o 
  -4   1  10      317.91      329.21     34.40 o 
  -3   1  10      443.42      376.60     36.54 o 
  -2   1  10       47.41       47.92     16.52 o 
  -1   1  10        8.23       14.07      9.86 o 
   0   1  10       27.78       30.54      8.09 o 
   1   1  10       80.71       76.40     16.69 o 
   2   1  10      123.27      125.35     17.74 o 
   3   1  10      107.84      101.07     13.56 o 
   4   1  10       18.47        8.97     10.06 o 
   5   1  10        0.04       10.28      8.45 o 
   6   1  10        3.42        5.84      8.87 o 
   7   1  10       97.82       81.22     15.48 o 
   8   1  10       31.68       27.39     13.66 o 
   9   1  10        7.92        7.00     11.96 o 
  10   1  10        7.13       -1.74     11.46 o 
  11   1  10       20.34       29.13     16.79 o 
  -9   2  10        8.49      -19.67     19.08 o 
  -8   2  10        0.09       -9.34     16.32 o 
  -7   2  10        8.00       29.01     18.42 o 
  -6   2  10        0.13       -2.25     15.34 o 
  -5   2  10        0.35       -1.51     14.10 o 
  -4   2  10        0.07      -11.58     11.27 o 
  -3   2  10       13.89       25.41     14.64 o 
  -2   2  10      107.09       95.77     20.64 o 
  -1   2  10       14.21       16.84      9.13 o 
   0   2  10      222.77      279.28     19.05 o 
   1   2  10        5.70        4.06      8.84 o 
   2   2  10       31.51       31.93     18.82 o 
   3   2  10        1.14        4.32      5.62 o 
   4   2  10      204.29      190.93     17.75 o 
   5   2  10        1.13        2.60      7.05 o 
   6   2  10       70.73       86.24     14.83 o 
   7   2  10        1.14        8.67      8.68 o 
   8   2  10       48.52       44.24     13.03 o 
   9   2  10       23.42        5.49     11.01 o 
  10   2  10        2.29       -7.74     10.15 o 
  11   2  10        5.38        2.39     14.10 o 
  -8   3  10       10.62       21.36     20.43 o 
  -7   3  10       32.02       31.87     20.47 o 
  -6   3  10        0.11       15.18     16.68 o 
  -5   3  10        7.51        7.46     16.05 o 
  -4   3  10       19.44       51.56     20.68 o 
  -3   3  10        2.53       26.74     17.40 o 
  -2   3  10        3.63      -12.26     10.03 o 
  -1   3  10       20.33       27.35      8.78 o 
   0   3  10      276.15      306.04     29.51 o 
   1   3  10        5.09        0.63      5.57 o 
   2   3  10       19.59       10.89      6.78 o 
   3   3  10       65.22       57.23     10.47 o 
   4   3  10      326.20      375.40     20.82 o 
   5   3  10       70.52       71.62     14.57 o 
   6   3  10        9.39       14.82      8.57 o 
   7   3  10        7.55        9.73     18.10 o 
   8   3  10        1.17        4.29      8.80 o 
   9   3  10       11.38        0.82     10.04 o 
  10   3  10        0.03        6.89     12.70 o 
  11   3  10        7.75       22.08     28.38 o 
  -8   4  10        0.08        0.11     18.39 o 
  -7   4  10       12.75        3.78     18.08 o 
  -6   4  10       23.73        7.28     17.87 o 
  -5   4  10       12.46       20.89     15.89 o 
  -4   4  10        0.44       -7.33     11.88 o 
  -3   4  10       14.63       -8.06     10.62 o 
  -2   4  10       64.50       72.33     12.69 o 
  -1   4  10        0.19        3.28      6.83 o 
   0   4  10       28.49       39.82      9.45 o 
   1   4  10       60.33       82.29     11.66 o 
   2   4  10       85.12       98.10     13.80 o 
   3   4  10      123.11      145.41     26.56 o 
   4   4  10      172.95      173.35     15.20 o 
   5   4  10        0.06       -6.07      5.28 o 
   6   4  10       55.96       53.91     22.33 o 
   7   4  10       15.50       25.73     11.93 o 
   8   4  10        1.29       19.85     12.19 o 
  -8   5  10        6.22       -0.34     18.99 o 
  -7   5  10        3.72       -5.61     17.07 o 
  -6   5  10        0.72        3.39     16.06 o 
  -5   5  10        5.51        4.12     16.24 o 
  -4   5  10        5.86       21.35     16.40 o 
  -3   5  10       15.25        8.11     13.60 o 
  -2   5  10        5.39        1.70      7.77 o 
  -1   5  10       80.34       59.82     11.88 o 
   0   5  10        0.15        2.41      7.22 o 
   1   5  10        9.32        7.29      7.32 o 
   2   5  10       28.22       19.64      7.72 o 
   3   5  10       44.84       35.88      9.00 o 
   4   5  10        1.28        1.61      5.92 o 
   5   5  10      136.59      148.56     14.74 o 
   6   5  10        0.08       -1.23      6.69 o 
   7   5  10       54.45       58.54     23.65 o 
   8   5  10       23.10        6.02     15.78 o 
   9   5  10        0.18       -7.68     15.85 o 
  10   5  10        4.52       15.42     20.44 o 
  11   5  10       45.27       40.61     26.96 o 
  -7   6  10        3.41      -18.19     17.75 o 
  -6   6  10        9.65       12.43     18.08 o 
  -5   6  10       16.66        5.19     15.68 o 
  -4   6  10       45.40       60.70     22.08 o 
  -3   6  10        1.33       20.49     14.72 o 
  -2   6  10        0.16        0.30      8.23 o 
  -1   6  10        0.41      -10.51      7.01 o 
   0   6  10       26.01       48.63     22.45 o 
   1   6  10        5.67        2.43      7.04 o 
   2   6  10       54.26       60.85     16.05 o 
   3   6  10       16.35       21.22     10.67 o 
   4   6  10        1.45        0.67      6.27 o 
   5   6  10        8.32       -0.74     13.21 o 
   6   6  10       73.79       65.05     23.83 o 
   7   6  10      155.95      207.64     37.07 o 
   8   6  10       75.22       75.46     25.81 o 
   9   6  10        0.71       27.44     21.72 o 
  10   6  10        0.59       15.61     21.14 o 
  11   6  10       28.06       37.93     28.39 o 
  -7   7  10        0.53       -7.60     18.51 o 
  -6   7  10        7.00        5.51     18.98 o 
  -5   7  10        2.36        2.67     15.98 o 
  -4   7  10       10.23        5.87     14.67 o 
  -3   7  10        7.15       -0.70      9.53 o 
  -2   7  10        0.02       -0.47      9.18 o 
  -1   7  10       10.15        0.87     14.31 o 
   0   7  10        5.02        7.48     12.41 o 
   1   7  10       18.41       17.36      9.12 o 
   2   7  10      102.22      119.52     24.42 o 
   3   7  10       33.43       48.46     18.19 o 
   4   7  10        0.10       -8.51     11.25 o 
   5   7  10        0.06       15.95     14.70 o 
   6   7  10        0.25      -10.37     13.41 o 
   7   7  10       74.60      118.98     30.97 o 
   8   7  10       77.17      138.65     33.33 o 
   9   7  10       35.76       25.35     22.37 o 
  10   7  10        9.09        4.58     19.93 o 
  11   7  10        0.50       -3.62     19.84 o 
  -6   8  10        1.69       25.60     22.44 o 
  -5   8  10        0.18       18.69     19.04 o 
  -4   8  10        9.64       13.61     15.56 o 
  -3   8  10        0.30        8.75     10.97 o 
  -2   8  10        0.49        6.24     11.69 o 
  -1   8  10       15.73       16.35     10.00 o 
   0   8  10        1.58       -5.38      7.87 o 
   1   8  10       22.61       39.72     17.52 o 
   2   8  10        0.88        6.06     12.06 o 
   3   8  10      114.45      122.60     24.97 o 
   4   8  10        8.19       -6.51     12.17 o 
   5   8  10        3.79       13.54     16.11 o 
   6   8  10        0.81        6.04     13.69 o 
   7   8  10        3.22        4.68     15.55 o 
   8   8  10       18.68       24.58     20.60 o 
   9   8  10        2.67        5.14     18.35 o 
  10   8  10        0.02       -2.14     19.16 o 
  11   8  10        1.94        1.85     22.44 o 
  -5   9  10        0.10        2.83     20.34 o 
  -4   9  10        5.06        5.61     19.47 o 
  -3   9  10        1.73       -5.56     10.79 o 
  -2   9  10        0.00       -7.05      9.85 o 
  -1   9  10       10.27        9.87     15.06 o 
   0   9  10       40.04       79.11     23.29 o 
   1   9  10       12.05       12.81     13.87 o 
   2   9  10        9.79       -1.70     12.17 o 
   3   9  10        2.40       -2.10     12.73 o 
   4   9  10        4.03       16.85     15.51 o 
   5   9  10       10.24       10.19     14.47 o 
   6   9  10        4.24        4.40     15.97 o 
   7   9  10       12.08       45.45     21.52 o 
   8   9  10       55.84       79.44     27.61 o 
   9   9  10        0.88      -12.31     16.78 o 
  10   9  10        6.05       20.29     23.88 o 
  11   9  10        1.80       -3.46     22.71 o 
  -3  10  10        0.56       -1.04     18.64 o 
  -2  10  10       20.44       26.87     19.86 o 
  -1  10  10        5.10       18.33     19.28 o 
   0  10  10        0.56       -5.82     14.98 o 
   1  10  10       13.07       -7.05     14.63 o 
   2  10  10       35.96       18.20     15.59 o 
   3  10  10        1.10       -6.56     10.87 o 
   4  10  10        9.47       24.73     16.77 o 
   5  10  10       19.88       29.37     18.95 o 
   6  10  10       22.50       35.06     18.99 o 
   7  10  10        3.79        4.61     15.78 o 
   8  10  10       30.42       19.23     19.86 o 
   9  10  10        4.48        2.25     17.77 o 
  10  10  10        7.92       -0.36     20.58 o 
  11  10  10        5.54       -5.95     19.66 o 
  -4  11  10        0.04      -12.28     21.69 o 
  -3  11  10        2.39       -0.20     19.98 o 
  -2  11  10        0.43       -0.24     17.83 o 
  -1  11  10        5.12       10.91     18.76 o 
   0  11  10        1.15       15.93     18.08 o 
   1  11  10        6.61       35.95     20.79 o 
   2  11  10        0.24        4.60     17.87 o 
   3  11  10        0.27       -1.97     14.25 o 
   4  11  10        0.09       18.86     16.69 o 
   5  11  10        0.28       -6.12     13.95 o 
   6  11  10        2.70       -7.88     14.27 o 
   7  11  10        0.56       15.80     20.62 o 
   8  11  10        0.01       13.03     18.42 o 
   9  11  10        0.28       15.50     21.91 o 
  10  11  10        4.57       22.59     24.37 o 
  -3  12  10        0.34       -5.26     21.95 o 
  -2  12  10        0.53      -18.11     18.61 o 
  -1  12  10        0.00      -10.12     17.47 o 
   0  12  10        7.84        7.08     18.79 o 
   1  12  10        0.36       -0.62     16.51 o 
   2  12  10        9.32       13.95     18.29 o 
   3  12  10       26.67       20.78     18.87 o 
   4  12  10        0.00        3.77     16.67 o 
   5  12  10        0.41       -7.54     13.93 o 
   6  12  10        1.20        8.69     18.27 o 
   7  12  10        4.63       -8.57     16.85 o 
   8  12  10        0.38       24.21     21.65 o 
   9  12  10        0.48       -1.56     20.93 o 
  10  12  10        2.61       -8.57     19.33 o 
  -2  13  10        0.70      -12.99     23.09 o 
  -1  13  10        0.05       -4.56     20.08 o 
   0  13  10        1.03       -5.12     18.66 o 
   1  13  10        0.05       -0.58     18.69 o 
   2  13  10        0.09       -1.31     18.20 o 
   3  13  10        0.04       -2.44     15.06 o 
   4  13  10        0.88       -3.32     15.13 o 
   5  13  10        1.39       -9.19     12.71 o 
   6  13  10        0.54        2.71     19.65 o 
   7  13  10        2.99       19.29     21.90 o 
   8  13  10        0.76       16.50     22.18 o 
   9  13  10        0.30        6.33     21.13 o 
   0  14  10        0.88       -3.89     19.60 o 
   1  14  10        0.46       -8.45     19.17 o 
   2  14  10        7.93       -8.77     17.36 o 
   3  14  10        2.02        7.48     19.96 o 
   4  14  10       22.48       19.15     21.07 o 
   5  14  10       21.68       -3.08     18.10 o 
   6  14  10        2.15        9.00     20.64 o 
   7  14  10        2.86      -22.33     16.89 o 
   8  14  10        4.39        4.61     20.17 o 
   2  15  10        1.90       21.40     22.54 o 
   3  15  10        0.02       -4.68     21.35 o 
   4  15  10       14.03       38.42     25.56 o 
   5  15  10        0.22       27.33     21.84 o 
   6  15  10        1.71       -9.99     18.07 o 
   7  15  10        5.10        1.67     19.20 o 
  -3 -11  11       10.90      -61.08     75.28 o 
  -2 -11  11        2.27     -108.53     72.35 o 
  -1 -11  11        0.69      -65.85     79.95 o 
  -5 -10  11        0.39      -67.89     55.60 o 
  -4 -10  11        8.73      -41.84     60.07 o 
  -3 -10  11        4.77      -61.15     64.92 o 
  -2 -10  11        8.63       10.32     34.94 o 
  -1 -10  11        0.11      -21.82     76.14 o 
   0 -10  11       10.44      -12.15     53.33 o 
   1 -10  11        4.62        2.93     14.71 o 
   2 -10  11       24.04        7.70     17.25 o 
  -6  -9  11       12.23      -58.30     54.22 o 
  -5  -9  11        0.60      -35.24     58.94 o 
  -4  -9  11        5.87       11.22     17.24 o 
  -3  -9  11       22.46       14.77     34.42 o 
  -2  -9  11        2.03      -20.95     47.79 o 
  -1  -9  11        2.75        0.60     34.11 o 
   0  -9  11        4.15      -13.44     42.23 o 
   1  -9  11       52.67       89.39     24.65 o 
   2  -9  11        7.07        0.89     14.95 o 
   3  -9  11       42.09       57.60     23.53 o 
   4  -9  11       35.78       37.02     17.80 o 
  -7  -8  11        0.32      -10.30     66.08 o 
  -6  -8  11        8.00       -2.78     17.83 o 
  -5  -8  11        0.00       -6.52     15.29 o 
  -4  -8  11        5.70       -7.88     20.78 o 
  -3  -8  11       27.22       37.88     23.31 o 
  -2  -8  11        0.13       -6.43     12.02 o 
  -1  -8  11        6.61        1.63     14.59 o 
   0  -8  11       67.02       45.37     19.55 o 
   1  -8  11       78.69       66.31     21.74 o 
   2  -8  11        4.05        7.87     14.76 o 
   3  -8  11       36.77       68.39     23.31 o 
   4  -8  11        0.09       10.04     14.04 o 
   5  -8  11       19.87       37.18     17.47 o 
  -8  -7  11        0.87      -10.31     24.87 o 
  -7  -7  11        1.58       -5.41     17.92 o 
  -6  -7  11        1.08      -10.40     15.50 o 
  -5  -7  11       14.98        1.04     15.78 o 
  -4  -7  11        0.15       -4.04     20.93 o 
  -3  -7  11       12.02       17.84     15.82 o 
  -2  -7  11       34.33       50.24     40.46 o 
  -1  -7  11        6.03        3.65     13.73 o 
   0  -7  11       65.58       46.89     29.17 o 
   1  -7  11        1.22       17.33     15.63 o 
   2  -7  11       12.66       25.10     16.07 o 
   3  -7  11        1.43        9.94     16.64 o 
   4  -7  11       43.30       19.80     21.49 o 
   5  -7  11       26.30       15.83     14.44 o 
   6  -7  11        5.59       24.14     26.43 o 
  -8  -6  11        7.96      -15.31     34.48 o 
  -7  -6  11        3.87        5.03     26.09 o 
  -6  -6  11       16.00       -3.14     16.38 o 
  -5  -6  11       14.11      -10.58     18.56 o 
  -4  -6  11       26.77        8.67     18.94 o 
  -3  -6  11       41.05       28.88     19.88 o 
  -2  -6  11       13.64       -5.70     18.55 o 
  -1  -6  11      120.93       90.74     32.57 o 
   0  -6  11       12.09        2.26     34.76 o 
   1  -6  11      329.52      282.88     31.65 o 
   2  -6  11      105.52      124.71     24.73 o 
   3  -6  11       49.84       25.43     15.53 o 
   4  -6  11       31.36       47.39     15.25 o 
   5  -6  11        6.04       13.69     13.96 o 
   6  -6  11        0.14        0.09     12.18 o 
   7  -6  11       35.80       35.34     17.31 o 
  -8  -5  11        4.42      -13.22     17.20 o 
  -7  -5  11        9.95       -7.18     16.63 o 
  -6  -5  11       17.49       -3.49     14.42 o 
  -5  -5  11        1.67        8.88     23.74 o 
  -4  -5  11       96.39      148.72     78.95 o 
  -3  -5  11       80.83       79.66     21.82 o 
  -2  -5  11       87.22       92.04     26.28 o 
  -1  -5  11      135.91      111.70     47.27 o 
   0  -5  11       54.12       49.37     28.04 o 
   1  -5  11       30.91       37.78     15.26 o 
   2  -5  11       87.04       75.59     16.35 o 
   3  -5  11       47.32       50.88     14.46 o 
   4  -5  11       90.54      118.61     19.43 o 
   5  -5  11        1.06        8.60     11.79 o 
   6  -5  11        0.52       10.64     12.92 o 
   7  -5  11       13.16       30.11     15.11 o 
  -9  -4  11        7.37       -1.64     18.89 o 
  -8  -4  11        0.68      -16.42     36.29 o 
  -7  -4  11       12.51       -9.26     17.39 o 
  -6  -4  11        5.21       -8.80     15.09 o 
  -5  -4  11        0.44       -0.06     15.51 o 
  -4  -4  11        3.70        7.52     16.39 o 
  -3  -4  11       28.93       27.80     28.42 o 
  -2  -4  11       22.41       23.12     18.18 o 
  -1  -4  11       45.34       23.86     26.88 o 
   0  -4  11      140.95      163.57     24.44 o 
   1  -4  11       90.10       98.94     21.10 o 
   2  -4  11      311.88      328.57     26.91 o 
   3  -4  11        3.07        7.94     13.21 o 
   4  -4  11        4.49        9.23     17.50 o 
   5  -4  11       29.92       21.55     15.22 o 
   6  -4  11       34.71       45.84     24.65 o 
   7  -4  11       28.08       42.57     15.89 o 
   8  -4  11       14.00       26.38     16.23 o 
  -9  -3  11        0.66        6.69     20.83 o 
  -8  -3  11        0.55        4.84     19.71 o 
  -7  -3  11       28.79        9.35     24.82 o 
  -6  -3  11        2.67      -22.47     29.01 o 
  -5  -3  11        2.16      -22.37     34.99 o 
  -4  -3  11       12.05       12.45     14.35 o 
  -3  -3  11       44.14       80.58     20.03 o 
  -2  -3  11       30.20       13.33     15.82 o 
  -1  -3  11        3.96        3.28     17.75 o 
   0  -3  11      131.76      143.99     23.84 o 
   1  -3  11       16.10       32.26     15.87 o 
   2  -3  11       14.77        1.77      9.52 o 
   3  -3  11       45.10       32.58     15.94 o 
   4  -3  11       99.40      113.68     21.76 o 
   5  -3  11        0.17      -10.18      7.56 o 
   6  -3  11       18.02       34.28     13.82 o 
   7  -3  11        4.35        2.66     11.14 o 
   8  -3  11       15.54        6.46     12.63 o 
   9  -3  11        4.74       -4.06     14.85 o 
  -9  -2  11       10.31       12.50     22.91 o 
  -8  -2  11       12.68       20.84     20.38 o 
  -7  -2  11        3.88       -5.63     48.89 o 
  -6  -2  11       39.58       30.72     20.12 o 
  -5  -2  11        3.30      -21.73     21.03 o 
  -4  -2  11        1.16       -1.18     18.44 o 
  -3  -2  11        1.80        8.72     12.35 o 
  -2  -2  11       19.63       26.92     13.89 o 
  -1  -2  11      178.96      228.60     34.01 o 
   0  -2  11      107.31      109.70     21.01 o 
   1  -2  11       40.85       44.63     11.47 o 
   2  -2  11      174.38      149.32     27.86 o 
   3  -2  11      514.27      451.08     39.06 o 
   4  -2  11      113.26      163.73     20.29 o 
   5  -2  11      353.61      311.40     26.36 o 
   6  -2  11        0.04       -3.97      9.20 o 
   7  -2  11        1.13       -4.24      9.65 o 
   8  -2  11       31.42       32.99     14.54 o 
   9  -2  11        4.40      -14.50     10.99 o 
  -9  -1  11        0.99       14.15     20.59 o 
  -8  -1  11        6.23      -16.38     15.27 o 
  -7  -1  11        0.10        3.72     16.99 o 
  -6  -1  11        0.06      -12.46     15.10 o 
  -5  -1  11        1.50      -18.64     12.42 o 
  -4  -1  11        0.34       11.24     14.53 o 
  -3  -1  11       10.94       -1.79     10.45 o 
  -2  -1  11        3.04       -4.77     18.26 o 
  -1  -1  11      317.26      353.21     32.65 o 
   0  -1  11       36.26       35.15     14.43 o 
   1  -1  11        0.56        4.52      7.42 o 
   2  -1  11        5.17       -1.90      6.48 o 
   3  -1  11       28.98       16.82      9.10 o 
   4  -1  11      500.52      509.36     28.76 o 
   5  -1  11      200.76      202.55     21.62 o 
   6  -1  11       60.66       66.33     15.35 o 
   7  -1  11        2.63       13.97     11.87 o 
   8  -1  11        3.66        5.15     11.44 o 
   9  -1  11        3.30       -0.62     12.12 o 
  10  -1  11        0.00       20.94     14.91 o 
  -8   0  11        5.38       -6.60     16.41 o 
  -7   0  11        0.32        2.50     16.98 o 
  -6   0  11       12.64       -0.87     14.62 o 
  -5   0  11        0.05      -10.77     28.50 o 
  -4   0  11      162.83      188.55     28.80 o 
  -3   0  11        6.89        9.55     12.33 o 
  -2   0  11       86.34       92.67     20.86 o 
  -1   0  11        6.31       14.12     12.05 o 
   0   0  11      227.84      195.10     24.40 o 
   1   0  11        0.65       -7.20      7.69 o 
   2   0  11       23.90       28.45      9.46 o 
   3   0  11       54.49       62.00     12.54 o 
   4   0  11      449.25      447.21     26.39 o 
   5   0  11        0.22        0.65      9.13 o 
   6   0  11        1.04       -4.30     11.56 o 
   7   0  11       45.82       32.24     12.68 o 
   8   0  11       24.60       29.46     13.26 o 
   9   0  11        1.68        0.47     10.47 o 
  10   0  11        3.76       -0.47     12.69 o 
  -8   1  11        1.01        2.09     16.56 o 
  -7   1  11        0.00        9.08     16.33 o 
  -6   1  11       23.55       13.59     18.65 o 
  -5   1  11       30.87       57.07     23.15 o 
  -4   1  11       77.66       38.50     20.07 o 
  -3   1  11      247.38      207.57     30.21 o 
  -2   1  11      164.40      143.67     24.77 o 
  -1   1  11       52.24       52.00     17.27 o 
   0   1  11      187.35      196.45     16.09 o 
   1   1  11        8.49       20.28      8.20 o 
   2   1  11        0.88        0.81      6.47 o 
   3   1  11       30.69       35.99     12.09 o 
   4   1  11        8.64       17.58      9.40 o 
   5   1  11        4.00       -0.66      8.02 o 
   6   1  11      230.50      264.11     23.15 o 
   7   1  11       13.82        9.11      9.83 o 
   8   1  11        7.96        2.23      9.88 o 
   9   1  11       21.07        9.52     11.75 o 
  10   1  11       13.92       15.14     13.44 o 
  -8   2  11        0.93       -1.08     17.83 o 
  -7   2  11        0.09      -12.10     15.10 o 
  -6   2  11        0.63        4.36     14.51 o 
  -5   2  11        0.33       -3.69     14.18 o 
  -4   2  11       78.45       66.87     21.85 o 
  -3   2  11       20.75        2.11     13.77 o 
  -2   2  11      455.82      409.72     38.04 o 
  -1   2  11        7.99        2.51     10.48 o 
   0   2  11       22.39       14.66      7.97 o 
   1   2  11        1.10       -0.72      5.77 o 
   2   2  11       32.68       18.28      8.00 o 
   3   2  11        0.07       -7.43      5.54 o 
   4   2  11       36.59       29.36     12.01 o 
   5   2  11       57.12       53.05     12.04 o 
   6   2  11        0.07       -3.78      7.99 o 
   7   2  11       19.29       25.74     11.93 o 
   8   2  11       13.99       25.15     20.56 o 
   9   2  11        2.08        7.06     11.36 o 
  10   2  11       30.12       35.11     15.63 o 
  11   2  11        2.68       -3.47     14.39 o 
  -8   3  11        0.01       -7.59     18.05 o 
  -7   3  11        5.93       -5.69     16.66 o 
  -6   3  11        2.41       12.71     17.58 o 
  -5   3  11        0.26       24.24     18.12 o 
  -4   3  11       21.72       -2.91     14.30 o 
  -3   3  11        0.14       -8.06     11.83 o 
  -2   3  11      107.49       86.82     21.61 o 
  -1   3  11      473.26      513.55     37.49 o 
   0   3  11      150.12      125.60     14.09 o 
   1   3  11       38.87       22.29      8.03 o 
   2   3  11       20.05       18.34      7.87 o 
   3   3  11       53.92       37.05      9.60 o 
   4   3  11      149.46      133.60     23.43 o 
   5   3  11       53.49       68.17     16.72 o 
   6   3  11        8.63        2.68      9.59 o 
   7   3  11       62.65       68.00     14.54 o 
   8   3  11       12.66       36.18     12.45 o 
   9   3  11        1.53       -5.93      9.28 o 
  10   3  11        3.11       -9.60     11.00 o 
  11   3  11       12.37       12.93     28.86 o 
  -7   4  11        0.62       33.95     23.89 o 
  -6   4  11        2.67        1.83     17.96 o 
  -5   4  11        0.02        6.23     16.23 o 
  -4   4  11       21.04       35.92     19.81 o 
  -3   4  11       11.33       32.49     18.25 o 
  -2   4  11      109.21      120.33     24.61 o 
  -1   4  11       41.38       46.13     11.32 o 
   0   4  11       30.31       24.11      9.20 o 
   1   4  11       55.98       59.69     10.96 o 
   2   4  11        8.15       10.11      7.32 o 
   3   4  11      268.48      279.81     73.20 o 
   4   4  11        0.01        5.58      6.61 o 
   5   4  11        9.69        9.18      7.50 o 
   6   4  11       69.42       59.94     12.98 o 
   7   4  11       18.55        9.63      9.26 o 
   8   4  11        9.09        7.75     11.48 o 
  -7   5  11        0.33       10.99     20.91 o 
  -6   5  11       11.93       33.94     21.79 o 
  -5   5  11        5.22       -0.81     15.33 o 
  -4   5  11        0.44      -17.25     14.09 o 
  -3   5  11        9.54       12.82     14.46 o 
  -2   5  11      122.61      208.68     31.45 o 
  -1   5  11      183.07      217.70     21.07 o 
   0   5  11       65.36       71.46     12.94 o 
   1   5  11        0.03       -3.93      6.43 o 
   2   5  11      141.39      196.94     17.13 o 
   3   5  11        8.35       -3.86      6.21 o 
   4   5  11       38.18       37.26      9.78 o 
   5   5  11        1.28       -0.33      6.86 o 
   6   5  11       47.88       40.44     11.16 o 
   7   5  11       49.55       21.97     20.07 o 
   8   5  11        3.95        2.96     19.90 o 
   9   5  11        0.19       -5.56     18.22 o 
  10   5  11       30.64       31.98     25.06 o 
  11   5  11        7.13       -9.46     20.29 o 
  -7   6  11        0.35        3.82     19.37 o 
  -6   6  11        0.04       -1.83     17.30 o 
  -5   6  11        5.60       17.78     18.57 o 
  -4   6  11       29.35       28.91     17.67 o 
  -3   6  11        0.47        7.61     16.22 o 
  -2   6  11       10.19       -2.10     11.50 o 
  -1   6  11       84.67       69.79     13.97 o 
   0   6  11      122.67      147.01     17.37 o 
   2   6  11      109.52       66.62     12.18 o 
   3   6  11        1.04       -2.51      6.87 o 
   4   6  11        1.94        2.46      7.38 o 
   5   6  11        0.59      -18.02     12.01 o 
   6   6  11        0.70       -4.41     15.26 o 
   7   6  11      139.46      168.17     35.07 o 
   8   6  11       34.49       16.18     19.55 o 
   9   6  11        6.79       -9.30     15.85 o 
  10   6  11       12.49        3.54     20.67 o 
  11   6  11        0.26      -19.26     17.59 o 
  -6   7  11        0.08        3.65     19.04 o 
  -5   7  11       20.59      -12.56     15.72 o 
  -4   7  11       14.73       -2.52     15.63 o 
  -3   7  11        0.24        0.69     14.33 o 
  -2   7  11        1.52        1.32     18.17 o 
  -1   7  11        0.00       -2.14      8.59 o 
   0   7  11       14.89        2.78      9.10 o 
   1   7  11       15.42        6.49      8.88 o 
   2   7  11        0.13        2.08      8.20 o 
   3   7  11       35.05       36.05     16.79 o 
   4   7  11       19.00       12.14     14.20 o 
   5   7  11       26.92       64.77     22.01 o 
   6   7  11        5.32       -0.82     14.61 o 
   7   7  11        0.84       -1.16     15.74 o 
   8   7  11       67.56      104.35     32.98 o 
   9   7  11       46.36      128.42     36.88 o 
  10   7  11        1.76        0.06     22.15 o 
  11   7  11        2.07       11.54     25.19 o 
  -6   8  11        3.82       -0.52     20.96 o 
  -5   8  11        7.41       17.17     19.13 o 
  -4   8  11        3.86      -13.18     15.93 o 
  -3   8  11        3.16       -2.30     14.64 o 
  -2   8  11        6.73        9.25     11.27 o 
  -1   8  11        6.36        5.96      9.79 o 
   0   8  11        7.41       20.34     16.90 o 
   1   8  11       26.62       12.25     13.90 o 
   2   8  11        6.58       -1.07     11.30 o 
   3   8  11        9.00        6.93     13.97 o 
   4   8  11        7.12       -7.21     12.34 o 
   5   8  11        0.10       10.68     16.56 o 
   6   8  11       29.16       25.65     18.31 o 
   7   8  11       66.39       70.81     23.93 o 
   8   8  11        9.91      -15.73     13.68 o 
   9   8  11       36.27       30.85     23.68 o 
  10   8  11        8.81       -0.73     17.98 o 
  11   8  11        0.09       14.93     23.82 o 
  -5   9  11        0.54       -6.13     20.74 o 
  -4   9  11        1.00      -11.98     15.13 o 
  -3   9  11        0.14        4.30     16.76 o 
  -2   9  11        3.00       -6.43     16.07 o 
  -1   9  11        0.11       -6.52     13.23 o 
   0   9  11        0.50       -8.45     13.92 o 
   1   9  11        0.33      -12.28     11.89 o 
   2   9  11       11.81       19.77     15.61 o 
   3   9  11        0.11        3.75     13.09 o 
   4   9  11        0.05       -0.53     13.32 o 
   5   9  11       15.36       30.17     19.65 o 
   6   9  11       29.25        2.25     14.37 o 
   7   9  11       17.67        6.17     15.87 o 
   8   9  11       14.32       -7.66     16.31 o 
   9   9  11       22.93       35.85     23.24 o 
  10   9  11        7.71       13.42     22.78 o 
  11   9  11        0.26       -1.48     22.06 o 
  -3  10  11        0.14        7.54     19.21 o 
  -2  10  11        0.00        3.03     18.63 o 
  -1  10  11        1.36       -3.32     15.78 o 
   0  10  11        0.02      -18.58     12.38 o 
   1  10  11        0.00       -9.67     13.14 o 
   2  10  11       11.54        1.66     12.14 o 
   3  10  11        4.41        7.78     13.54 o 
   4  10  11        1.25       10.20     16.28 o 
   5  10  11       31.37       26.68     18.90 o 
   6  10  11        0.29       34.22     19.09 o 
   7  10  11       10.30       24.08     19.04 o 
   8  10  11        4.83       19.65     21.57 o 
   9  10  11        3.65       20.94     22.28 o 
  10  10  11        1.10        3.70     22.91 o 
  -3  11  11        0.31       -4.45     20.89 o 
  -2  11  11        0.01      -12.31     19.21 o 
  -1  11  11        4.48       -1.91     19.18 o 
   0  11  11        0.03       12.65     18.33 o 
   1  11  11       11.85       22.95     18.92 o 
   2  11  11        5.46       -1.44     14.27 o 
   3  11  11        3.04        3.79     15.83 o 
   4  11  11        5.63        7.47     16.15 o 
   5  11  11        1.49        4.49     14.25 o 
   6  11  11        0.03      -13.71     13.78 o 
   7  11  11        1.94       19.34     20.78 o 
   8  11  11        1.58        6.19     18.70 o 
   9  11  11        1.68        0.87     18.26 o 
  10  11  11        4.97        7.87     21.28 o 
  -2  12  11        1.10       23.79     24.57 o 
  -1  12  11        0.08        3.55     20.11 o 
   0  12  11        7.52       11.30     18.12 o 
   1  12  11        3.29       -5.88     17.32 o 
   2  12  11        0.09       -2.12     15.68 o 
   3  12  11        1.18       -3.66     15.68 o 
   4  12  11        0.03       -9.77     14.90 o 
   5  12  11        1.38       13.27     17.48 o 
   6  12  11        0.11       -9.51     14.87 o 
   7  12  11        2.35      -12.57     16.15 o 
   8  12  11        1.22       -6.07     19.03 o 
   9  12  11        3.55       33.27     24.84 o 
  -1  13  11        2.04       13.31     26.19 o 
   0  13  11        0.70       19.68     23.11 o 
   1  13  11        0.12       -8.15     17.92 o 
   2  13  11        7.22       14.79     19.79 o 
   3  13  11        9.02       -0.68     16.69 o 
   4  13  11        2.59       -6.57     16.39 o 
   5  13  11        2.67       -2.22     16.50 o 
   6  13  11        0.20       -7.58     15.53 o 
   7  13  11        1.07        8.38     19.25 o 
   8  13  11        1.89        9.42     22.14 o 
   9  13  11        1.08      -25.11     18.44 o 
   1  14  11        0.18        8.68     20.77 o 
   2  14  11        6.22       -0.25     20.83 o 
   3  14  11        0.35       16.44     21.84 o 
   4  14  11        5.53       -3.29     17.46 o 
   5  14  11        5.78        6.51     18.75 o 
   6  14  11        0.00       20.30     21.56 o 
   7  14  11        0.00        2.76     19.90 o 
   8  14  11        1.50        3.38     22.11 o 
   4  15  11        6.37        8.12     22.88 o 
   5  15  11        4.19       -1.56     20.19 o 
  -3 -10  12       14.33      -54.44     77.96 o 
  -2 -10  12        5.97      -35.11     54.42 o 
  -1 -10  12        3.68      -13.11     59.15 o 
   0 -10  12        2.71      -15.11     70.70 o 
  -5  -9  12        1.00      -64.18     67.43 o 
  -4  -9  12        5.81       15.72     39.12 o 
  -3  -9  12        1.19      -21.13     54.82 o 
  -2  -9  12        7.33        5.53     48.51 o 
  -1  -9  12       12.49      -15.63     59.31 o 
   0  -9  12        8.73      -16.39     55.16 o 
   1  -9  12       39.94       73.90     22.67 o 
   2  -9  12        6.28       13.42     19.15 o 
  -6  -8  12        4.33       12.08     20.68 o 
  -5  -8  12        2.21       -6.66     13.21 o 
  -4  -8  12        0.02      -10.98     45.54 o 
  -3  -8  12        6.58      -10.19     41.24 o 
  -2  -8  12       33.06       37.01     20.47 o 
  -1  -8  12       17.25        5.04     41.62 o 
   0  -8  12        0.36      -12.07     71.20 o 
   1  -8  12        4.66       17.34     15.37 o 
   2  -8  12        0.27      -10.47     15.00 o 
   3  -8  12       26.63       13.22     18.50 o 
   4  -8  12       37.30       38.18     22.11 o 
  -7  -7  12       13.31        4.70     27.31 o 
  -6  -7  12       25.66        6.33     44.10 o 
  -5  -7  12        0.15       -6.80     15.38 o 
  -4  -7  12       12.69        4.98     34.19 o 
  -3  -7  12       22.80        4.25     17.44 o 
  -2  -7  12       46.53       32.36     20.15 o 
  -1  -7  12       41.91       41.27     42.58 o 
   0  -7  12        8.90       -6.53     64.85 o 
   1  -7  12       18.89       38.24     18.51 o 
   2  -7  12        9.07        5.25     14.38 o 
   3  -7  12       31.74       37.63     18.68 o 
   4  -7  12        3.55       -5.36     12.63 o 
   5  -7  12       16.50        6.70     14.25 o 
  -7  -6  12        5.82      -25.30     49.75 o 
  -6  -6  12        0.69      -21.11     31.40 o 
  -5  -6  12       12.28        2.78     14.87 o 
  -4  -6  12        7.23       10.83     17.59 o 
  -3  -6  12       12.60       47.57     20.12 o 
  -2  -6  12       10.82        3.42     21.69 o 
  -1  -6  12       13.09       22.13     15.31 o 
   0  -6  12       61.36       80.64     21.78 o 
   1  -6  12        6.43        6.73     13.07 o 
   2  -6  12        0.00       23.02     16.16 o 
   3  -6  12       18.17       -4.71     11.55 o 
   4  -6  12        1.49        6.99     11.36 o 
   5  -6  12       15.47       41.28     16.36 o 
   6  -6  12       12.21        2.29     13.43 o 
  -8  -5  12        0.17      -18.28     43.57 o 
  -7  -5  12       11.94      -21.52     20.27 o 
  -6  -5  12      104.05       80.88     24.36 o 
  -5  -5  12        2.98       -4.17     52.42 o 
  -4  -5  12       72.36       85.57     22.84 o 
  -3  -5  12       10.09      -15.02     21.75 o 
  -2  -5  12       20.12       -1.72     12.44 o 
  -1  -5  12       13.88        2.15     19.96 o 
   0  -5  12      206.92      288.00     33.77 o 
   1  -5  12        0.74        7.58     12.20 o 
   2  -5  12        4.67       -4.50     11.72 o 
   3  -5  12        0.50       -2.73     10.20 o 
   4  -5  12       75.54       82.25     31.63 o 
   5  -5  12        0.13        2.49     11.45 o 
   6  -5  12       24.54        1.89     12.08 o 
   7  -5  12        5.39       -2.44     12.70 o 
  -8  -4  12        0.00      -28.50     21.87 o 
  -7  -4  12        7.78       -5.68     39.99 o 
  -6  -4  12        0.08       -8.59     22.93 o 
  -5  -4  12       34.30       21.97     22.22 o 
  -4  -4  12       14.21       19.03     16.48 o 
  -3  -4  12        4.47        5.03     13.89 o 
  -2  -4  12      115.64      149.72     45.30 o 
  -1  -4  12        0.43       -1.52     11.99 o 
   0  -4  12       13.89        5.00     12.59 o 
   1  -4  12       22.82       15.85     14.52 o 
   2  -4  12       58.53       43.25     17.58 o 
   3  -4  12      102.02      120.72     31.12 o 
   4  -4  12        0.02       -0.65     10.10 o 
   5  -4  12        8.92        5.72     11.54 o 
   6  -4  12       29.57       29.38     14.03 o 
   7  -4  12        6.38        8.48     13.48 o 
  -8  -3  12        0.87       -7.45     19.23 o 
  -7  -3  12        8.30      -20.22     34.65 o 
  -6  -3  12        0.70      -23.54     32.94 o 
  -5  -3  12        9.10      -15.39     26.12 o 
  -4  -3  12        2.20       -2.29     41.81 o 
  -3  -3  12        7.78       26.15     16.61 o 
  -2  -3  12        2.27        0.86     12.99 o 
  -1  -3  12      104.50       99.03     22.94 o 
   0  -3  12        2.70        0.08     10.91 o 
   1  -3  12      193.56      178.75     26.44 o 
   2  -3  12        9.75       27.35     13.54 o 
   3  -3  12      560.63      617.78     32.50 o 
   4  -3  12       90.76      113.41     18.86 o 
   5  -3  12        6.34        7.07     11.19 o 
   6  -3  12        2.50        7.86     16.67 o 
   7  -3  12       68.28       57.34     17.38 o 
   8  -3  12        0.02       -4.74     13.49 o 
  -8  -2  12       12.60        4.57     18.71 o 
  -7  -2  12       32.90       -6.35     47.85 o 
  -6  -2  12        2.30      -27.77     22.17 o 
  -5  -2  12        5.97      -19.84     33.18 o 
  -4  -2  12        0.45        7.50     16.30 o 
  -3  -2  12       10.82       11.68     14.48 o 
  -2  -2  12       14.40        6.30     21.75 o 
  -1  -2  12        6.75       19.73     13.40 o 
   0  -2  12       36.64      100.92     22.22 o 
   1  -2  12        5.08       10.08     11.27 o 
   2  -2  12      113.30      106.86     16.25 o 
   3  -2  12        9.93       14.15     10.16 o 
   4  -2  12      864.55      950.65     40.24 o 
   5  -2  12       44.07       38.08     13.56 o 
   6  -2  12       12.26        9.83     10.66 o 
   7  -2  12       13.30        5.29     19.84 o 
   8  -2  12       13.88        3.42     12.47 o 
   9  -2  12        1.63        9.78     14.43 o 
  -8  -1  12        0.22        5.74     18.18 o 
  -7  -1  12        8.45       -0.17     16.75 o 
  -6  -1  12        3.15        6.41     50.54 o 
  -5  -1  12       51.60       39.51     20.68 o 
  -4  -1  12       10.15        3.31     24.72 o 
  -3  -1  12        5.77       -9.98     11.63 o 
  -2  -1  12       41.54       27.34     16.13 o 
  -1  -1  12      168.19      209.70     28.15 o 
   0  -1  12        0.23       -2.62      9.83 o 
   1  -1  12        6.57       -7.17      8.80 o 
   2  -1  12       61.51       67.83     14.34 o 
   3  -1  12        0.50        0.80      8.96 o 
   4  -1  12      219.18      227.58     22.23 o 
   5  -1  12       20.45        9.86     10.20 o 
   6  -1  12        1.38       17.98     11.48 o 
   7  -1  12        0.00        4.44     10.77 o 
   8  -1  12        1.03        2.88     11.36 o 
   9  -1  12        6.45       20.13     19.44 o 
  -8   0  12        0.29        6.46     20.08 o 
  -7   0  12       10.85       -0.57     17.80 o 
  -6   0  12       19.11       51.07     23.12 o 
  -5   0  12        0.37      -10.23     24.29 o 
  -4   0  12        9.34       -1.81     13.62 o 
  -3   0  12       10.85       21.12     14.98 o 
  -2   0  12       21.65       -3.83      9.82 o 
  -1   0  12       24.02        0.05     10.23 o 
   0   0  12       28.59       35.92     14.61 o 
   1   0  12       37.24       27.44     12.30 o 
   2   0  12        4.17       -4.66      8.89 o 
   3   0  12        2.94        2.54      8.15 o 
   4   0  12      167.22      167.92     19.62 o 
   5   0  12      225.79      252.60     23.91 o 
   6   0  12        0.01        2.45      9.58 o 
   7   0  12       89.97       44.15     14.73 o 
   8   0  12        4.82       19.96     12.56 o 
   9   0  12        2.13        4.34     12.26 o 
  10   0  12        2.88        4.50     13.68 o 
  -8   1  12        0.83        0.22     19.88 o 
  -7   1  12        1.28       -0.73     15.87 o 
  -6   1  12       27.18       19.93     20.14 o 
  -5   1  12        0.20        6.35     16.83 o 
  -4   1  12        0.15       13.90     15.13 o 
  -3   1  12      235.20      331.55     38.53 o 
  -2   1  12       21.08       15.47     13.08 o 
  -1   1  12        2.24       -2.98      9.39 o 
   0   1  12       14.47       29.78     14.07 o 
   1   1  12       20.33       10.59      7.93 o 
   2   1  12        0.03       -9.10      6.06 o 
   3   1  12      135.68      137.23     20.88 o 
   4   1  12        5.77       19.43      9.78 o 
   5   1  12      191.18      231.73     22.39 o 
   6   1  12      117.78      117.33     17.80 o 
   7   1  12      259.32      245.88     24.49 o 
   8   1  12       34.93       12.93     12.09 o 
   9   1  12       10.78       10.51     12.75 o 
  10   1  12        0.13       -3.56     12.69 o 
  -8   2  12        0.00        8.00     21.45 o 
  -7   2  12        0.04       14.17     20.69 o 
  -6   2  12        0.57       25.88     19.71 o 
  -5   2  12        8.40       -4.52     15.53 o 
  -4   2  12       96.13       99.90     27.73 o 
  -3   2  12       60.84       28.31     17.44 o 
  -2   2  12       61.34       45.98     18.79 o 
  -1   2  12        0.19        4.47     11.92 o 
   0   2  12        3.16       -6.48      8.49 o 
   1   2  12        9.29        8.03      7.80 o 
   2   2  12        5.62       -3.77      6.24 o 
   3   2  12      107.99       98.42     23.76 o 
   4   2  12       51.02       40.49     15.82 o 
   5   2  12       22.57       12.72     10.31 o 
   6   2  12       51.32       38.50     12.83 o 
   7   2  12       11.14        2.81      9.69 o 
   8   2  12        6.35       22.93     11.78 o 
   9   2  12        0.25      -10.87     10.42 o 
  10   2  12        0.38        0.00     12.32 o 
  -7   3  12        2.41       -6.35     16.66 o 
  -6   3  12        2.94       -6.76     15.80 o 
  -5   3  12        0.92        0.22     15.86 o 
  -4   3  12       36.16        9.41     16.30 o 
  -3   3  12       81.82      104.97     26.36 o 
  -2   3  12        0.02       23.11     16.90 o 
  -1   3  12      163.00      177.66     27.67 o 
   0   3  12        5.68        5.95     11.76 o 
   1   3  12       16.40       17.71      8.20 o 
   2   3  12       22.59       33.59     12.04 o 
   3   3  12        7.01        0.19      7.39 o 
   4   3  12        0.22        2.26      7.41 o 
   5   3  12       25.04       20.66     13.75 o 
   6   3  12        9.93        4.46     11.00 o 
   7   3  12       31.18       21.42     13.01 o 
   8   3  12        0.09       -2.71      9.46 o 
   9   3  12       19.06        4.17     11.43 o 
  10   3  12        1.82       12.37     26.52 o 
  -7   4  12        0.11       -4.39     18.03 o 
  -6   4  12        0.00        0.75     16.64 o 
  -5   4  12        0.14      -22.16     14.77 o 
  -4   4  12        0.20       -1.89     14.22 o 
  -3   4  12       36.94       33.07     19.66 o 
  -2   4  12      288.74      357.86     39.49 o 
  -1   4  12       89.61       38.92     17.20 o 
   0   4  12       11.49       14.42      9.36 o 
   1   4  12        9.51        3.72      7.59 o 
   2   4  12        4.32       15.59      8.97 o 
   3   4  12      146.28      165.21     16.98 o 
   4   4  12       91.02      139.77     15.91 o 
   5   4  12       16.53        9.34      7.74 o 
   6   4  12        0.19        6.78      8.51 o 
   7   4  12       19.84       23.88     10.73 o 
   8   4  12        0.18       -5.20     17.16 o 
  -7   5  12        0.06        2.94     20.14 o 
  -6   5  12        0.12      -17.48     16.61 o 
  -5   5  12        0.66       26.26     19.35 o 
  -4   5  12        0.00        4.40     16.10 o 
  -3   5  12        0.80        2.27     15.19 o 
  -2   5  12       66.60       95.61     23.33 o 
  -1   5  12       25.26       17.36     14.56 o 
   0   5  12       29.79       30.94     11.18 o 
   1   5  12      121.95       84.59     14.16 o 
   2   5  12       40.14       40.36     10.23 o 
   3   5  12        3.44       10.23      8.32 o 
   4   5  12       16.81        9.17      7.72 o 
   5   5  12       22.90       11.07      8.23 o 
   6   5  12       23.30       29.65     21.45 o 
   7   5  12        5.02       23.95     19.54 o 
   8   5  12        2.37        7.35     19.52 o 
   9   5  12        6.60        9.68     19.46 o 
  10   5  12        0.57       18.51     24.08 o 
  11   5  12        2.69       -4.18     20.35 o 
  -6   6  12        2.39       22.58     22.69 o 
  -5   6  12        0.38        0.18     19.08 o 
  -4   6  12        0.99       -9.88     16.03 o 
  -3   6  12       13.73        9.26     16.30 o 
  -2   6  12        1.65        8.60     13.75 o 
  -1   6  12       38.56       65.55     14.56 o 
   0   6  12      134.93      160.57     37.58 o 
   1   6  12      101.90      120.52     15.91 o 
   2   6  12       45.85       48.70     11.76 o 
   3   6  12        0.69        6.26      7.82 o 
   4   6  12       17.63       17.01     14.81 o 
   5   6  12       38.54       33.62     20.55 o 
   6   6  12        3.29        9.19     16.36 o 
   7   6  12        8.24       10.42     19.14 o 
   8   6  12        6.23       10.02     19.98 o 
   9   6  12        0.05       -1.93     17.95 o 
  10   6  12        1.79       28.20     24.51 o 
  11   6  12        0.00       -2.55     23.02 o 
  -6   7  12        3.53       22.41     22.04 o 
  -5   7  12        2.90       -4.28     17.80 o 
  -4   7  12        4.09       11.46     18.05 o 
  -3   7  12        0.76       11.53     16.51 o 
  -2   7  12        0.42       -2.96     15.14 o 
  -1   7  12        4.64       10.93     11.92 o 
   0   7  12       19.60       51.09     13.61 o 
   1   7  12       33.05       32.09     11.98 o 
   2   7  12        0.00      -12.70     10.89 o 
   3   7  12        7.23       -9.78     11.30 o 
   4   7  12       22.38       73.70     23.10 o 
   5   7  12        0.32       19.55     16.31 o 
   6   7  12        7.74       15.39     18.08 o 
   7   7  12       11.72       -4.14     15.62 o 
   8   7  12       20.31        6.10     20.84 o 
   9   7  12       33.77       50.99     27.11 o 
  10   7  12        3.75        2.45     21.79 o 
  11   7  12        0.06        9.09     24.32 o 
  -5   8  12        0.22        9.89     21.33 o 
  -4   8  12        0.67        1.86     18.72 o 
  -3   8  12        0.64        8.88     18.75 o 
  -2   8  12       21.40        0.77     16.79 o 
  -1   8  12        0.14       -0.68      9.82 o 
   0   8  12        1.50      -13.11     12.46 o 
   1   8  12        5.09       -6.98     11.45 o 
   2   8  12       50.46       47.99     18.56 o 
   3   8  12       26.52       27.03     17.34 o 
   4   8  12       10.30       -4.10     13.80 o 
   5   8  12        0.01        8.41     14.68 o 
   6   8  12        1.74       -3.87     15.04 o 
   7   8  12       17.77       54.34     24.06 o 
   8   8  12       10.56       41.48     23.10 o 
   9   8  12       29.10       25.33     23.06 o 
  10   8  12        6.58      -14.81     18.87 o 
  -4   9  12        1.11       22.29     21.28 o 
  -1   9  12        0.00        4.73     17.66 o 
   0   9  12        0.02        4.98     15.66 o 
   1   9  12        3.07        0.97     13.82 o 
   2   9  12        3.60      -14.19     11.81 o 
   3   9  12        6.69        8.06     16.06 o 
   4   9  12        4.34       10.86     16.48 o 
   5   9  12        0.15       -1.43     14.66 o 
   6   9  12       10.86       28.60     19.59 o 
   7   9  12       16.37        4.26     17.16 o 
   8   9  12       27.51       23.20     21.51 o 
   9   9  12        0.64       -3.56     19.99 o 
  10   9  12        3.85        0.31     20.94 o 
  -2  10  12        0.03        2.59     17.61 o 
  -1  10  12        0.46       17.61     21.00 o 
   0  10  12        3.37      -15.02     14.81 o 
   1  10  12        0.08        7.40     16.68 o 
   2  10  12        0.24       20.19     19.12 o 
   3  10  12        1.94       14.64     15.26 o 
   4  10  12        0.61        0.64     14.05 o 
   5  10  12        3.48       -5.04     14.81 o 
   6  10  12        1.66        4.39     16.94 o 
   7  10  12        6.95       17.33     21.89 o 
   8  10  12        7.98       -5.20     18.89 o 
   9  10  12       11.50       49.34     26.69 o 
  10  10  12        0.03       11.67     24.19 o 
  -2  11  12        0.18       24.32     23.13 o 
  -1  11  12        1.17      -14.37     18.49 o 
   0  11  12        1.39      -12.87     15.40 o 
   1  11  12        0.30        2.37     16.92 o 
   2  11  12        4.05        7.89     16.49 o 
   3  11  12        0.01       12.85     16.19 o 
   4  11  12        2.25       -1.48     15.26 o 
   5  11  12        0.03      -18.43     15.14 o 
   6  11  12        5.19        9.17     18.33 o 
   7  11  12        0.20       -6.06     17.28 o 
   8  11  12        4.06       -8.60     18.76 o 
   9  11  12        0.02        0.87     19.76 o 
  10  11  12        1.04       -8.88     22.99 o 
  -1  12  12        0.13       19.09     24.00 o 
   0  12  12        0.18       -7.98     18.89 o 
   1  12  12        0.00      -16.94     16.07 o 
   2  12  12        0.24      -15.35     14.14 o 
   3  12  12        1.22        7.40     17.59 o 
   4  12  12        0.03       26.03     20.56 o 
   5  12  12        0.38      -10.24     14.36 o 
   6  12  12        0.27      -11.74     16.04 o 
   7  12  12        0.00       26.70     21.70 o 
   8  12  12        2.09        3.79     20.35 o 
   9  12  12       12.49       20.80     25.33 o 
   0  13  12        0.02       -1.95     23.36 o 
   1  13  12        1.93       20.51     22.34 o 
   2  13  12        0.02        6.80     18.84 o 
   3  13  12        2.55       -9.69     17.36 o 
   4  13  12        0.44        2.72     17.03 o 
   5  13  12        0.32      -11.51     15.68 o 
   6  13  12        2.03       29.89     21.32 o 
   7  13  12        1.67        3.31     21.35 o 
   8  13  12        2.21      -15.09     21.29 o 
   2  14  12        0.19       -3.86     21.33 o 
   3  14  12        0.11       24.24     24.03 o 
   4  14  12        0.04        4.47     20.20 o 
   5  14  12        0.39        7.37     23.72 o 
   6  14  12        0.02        8.30     20.77 o 
   7  14  12        0.01       -4.48     20.78 o 
  -3  -9  13        7.05      -16.69     74.78 o 
  -2  -9  13        0.04      -24.53     86.83 o 
  -1  -9  13        1.90      -22.11     83.42 o 
   0  -9  13        0.97       31.67     22.32 o 
   1  -9  13        5.11       11.75     19.04 o 
  -5  -8  13        4.94      -20.23     59.72 o 
  -4  -8  13        3.27        7.50     35.49 o 
  -3  -8  13       11.62        9.85     17.23 o 
  -2  -8  13        4.22      -15.91     49.34 o 
  -1  -8  13        7.37      -13.73     44.99 o 
   0  -8  13       12.51       18.28     18.26 o 
   1  -8  13       15.20        7.61     16.90 o 
   2  -8  13        0.04       14.66     17.48 o 
   3  -8  13       24.90       43.50     23.08 o 
  -6  -7  13       15.77       13.28     22.19 o 
  -5  -7  13        0.81      -24.77     36.72 o 
  -4  -7  13        8.32       -4.40     18.42 o 
  -3  -7  13        0.00       13.17     17.31 o 
  -2  -7  13       13.69       -5.48     46.28 o 
  -1  -7  13        7.41       -9.14     35.75 o 
   0  -7  13       60.38       44.16     20.44 o 
   1  -7  13        0.02       -4.40     14.52 o 
   2  -7  13        0.26       13.31     14.61 o 
   3  -7  13        7.45       22.34     17.61 o 
   4  -7  13       57.59       96.09     27.75 o 
  -6  -6  13        3.72        0.84     36.31 o 
  -5  -6  13       44.03       48.93     49.86 o 
  -4  -6  13        1.11       -6.48     30.34 o 
  -3  -6  13        2.70      -24.43     58.84 o 
  -2  -6  13        0.01       -4.15     34.42 o 
  -1  -6  13        1.46        3.20     13.89 o 
   0  -6  13        0.19       -2.99     14.30 o 
   1  -6  13        5.50        2.89     12.62 o 
   2  -6  13       19.41       19.92     17.38 o 
   3  -6  13       11.87       23.26     16.20 o 
   4  -6  13       19.92      -10.23     14.63 o 
   5  -6  13       24.64       27.71     17.01 o 
  -7  -5  13        7.69      -13.48     19.15 o 
  -6  -5  13       90.24       62.73     24.43 o 
  -5  -5  13        0.92      -12.46     36.73 o 
  -4  -5  13        7.71       19.81     18.64 o 
  -3  -5  13        1.19        3.76     21.11 o 
  -2  -5  13       19.82       11.39     49.26 o 
  -1  -5  13       26.04        4.65     14.87 o 
   0  -5  13        5.82       11.36     16.79 o 
   1  -5  13        7.03       -4.67     12.80 o 
   2  -5  13        0.50       -1.60     11.91 o 
   3  -5  13       65.97       42.76     20.27 o 
   4  -5  13        6.89        4.59     12.62 o 
   5  -5  13        7.63       -2.20     11.89 o 
   6  -5  13        7.49      -11.07     12.16 o 
  -7  -4  13        0.12      -21.16     26.40 o 
  -6  -4  13        3.00      -10.43     16.40 o 
  -5  -4  13       76.51       53.25     22.62 o 
  -4  -4  13        6.21      -13.20     27.78 o 
  -3  -4  13        8.72      -11.94     37.86 o 
  -2  -4  13       35.87       29.85     18.33 o 
  -1  -4  13        1.61       -6.57     11.60 o 
   0  -4  13      107.89      143.84     27.80 o 
   1  -4  13       26.07       59.69     19.72 o 
   2  -4  13       38.34       41.13     17.39 o 
   3  -4  13       24.33       12.44     13.69 o 
   4  -4  13        0.46       13.70     11.79 o 
   5  -4  13        0.30       17.67     15.05 o 
   6  -4  13       18.58        6.49     12.86 o 
   7  -4  13       15.18       11.80     14.93 o 
  -7  -3  13        1.54      -17.88     42.37 o 
  -6  -3  13        1.32      -15.60     43.30 o 
  -5  -3  13       10.13      -18.26     30.72 o 
  -4  -3  13      122.66      116.23     27.56 o 
  -3  -3  13       17.55       14.51     15.04 o 
  -2  -3  13       20.42        8.53     52.41 o 
  -1  -3  13      144.29      151.63     28.33 o 
   0  -3  13        6.77      -13.22     12.31 o 
   1  -3  13        3.04        6.47     13.73 o 
   2  -3  13       30.75       22.04     15.73 o 
   3  -3  13       56.07       50.40     18.56 o 
   4  -3  13        2.13       -3.45     14.27 o 
   5  -3  13        0.03        3.47     10.88 o 
   6  -3  13       58.69       59.81     17.63 o 
   7  -3  13        3.66        3.37     12.44 o 
  -7  -2  13        0.07       -6.25     16.22 o 
  -6  -2  13        0.00      -23.65     39.61 o 
  -5  -2  13        8.15       -9.02     21.71 o 
  -4  -2  13        1.60        9.64     24.45 o 
  -3  -2  13       18.52       -3.61     57.78 o 
  -2  -2  13        0.03       -9.40     12.28 o 
  -1  -2  13        0.02       -9.59     11.52 o 
   0  -2  13      152.96      213.08     31.01 o 
   1  -2  13      147.55      170.49     27.38 o 
   2  -2  13        2.52       -7.14     10.94 o 
   3  -2  13       15.32        8.55     10.44 o 
   4  -2  13      197.97      189.72     22.46 o 
   5  -2  13        1.92       13.64     11.51 o 
   6  -2  13       12.62       10.38     16.34 o 
   7  -2  13       13.57        5.99     11.99 o 
   8  -2  13        4.05       16.97     14.15 o 
  -7  -1  13        6.11       26.73     19.46 o 
  -6  -1  13        0.29      -16.56     41.87 o 
  -5  -1  13        0.54      -16.61     47.24 o 
  -4  -1  13        2.48       -1.21     13.89 o 
  -3  -1  13        0.22       -0.35     12.65 o 
  -2  -1  13        5.86        1.52     12.02 o 
  -1  -1  13        2.80        6.73     12.30 o 
   0  -1  13        8.48        1.01     11.06 o 
   1  -1  13       17.52       13.80     12.53 o 
   2  -1  13       49.19       30.94     14.55 o 
   3  -1  13      395.08      338.90     27.75 o 
   4  -1  13      137.84      137.67     19.40 o 
   5  -1  13       43.56       55.49     15.33 o 
   6  -1  13        7.82       -3.41      9.94 o 
   7  -1  13       17.44       19.94     12.86 o 
   8  -1  13        0.00       -2.48     10.53 o 
   9  -1  13       13.09       18.01     14.83 o 
  -7   0  13        3.14        7.67     17.59 o 
  -6   0  13        3.78        1.66     18.78 o 
  -5   0  13        4.38      -10.09     15.06 o 
  -4   0  13       17.07        4.27     13.20 o 
  -3   0  13        1.62       -2.45     13.22 o 
  -2   0  13       36.91       52.96     19.25 o 
  -1   0  13       67.60      129.41     25.38 o 
   0   0  13        2.26        6.88     12.10 o 
   1   0  13        8.58       -3.15      9.86 o 
   2   0  13        0.76       -4.82     10.10 o 
   3   0  13       66.84       66.43     14.28 o 
   4   0  13       23.91       15.83     11.18 o 
   5   0  13       11.58       10.55     10.64 o 
   6   0  13      153.43      171.46     22.01 o 
   7   0  13        0.10        4.86     14.72 o 
   8   0  13        9.33        0.71     11.87 o 
   9   0  13        5.82       -0.64     13.58 o 
  -7   1  13        4.89       20.69     22.16 o 
  -6   1  13        3.49        9.33     18.02 o 
  -5   1  13       13.11        1.58     18.00 o 
  -4   1  13        6.27       -8.56     14.35 o 
  -3   1  13        0.69        8.47     13.70 o 
  -2   1  13        8.56       -5.97     11.13 o 
  -1   1  13        0.39        1.70      9.62 o 
   0   1  13       51.71       45.41     16.14 o 
   1   1  13        1.57        5.85     11.34 o 
   2   1  13       18.05       22.29     10.44 o 
   3   1  13       13.21       13.25      9.28 o 
   4   1  13       28.30       57.35     17.04 o 
   5   1  13       17.02        6.16      9.98 o 
   6   1  13      153.73      172.17     21.80 o 
   7   1  13       48.72       32.69     13.72 o 
   8   1  13       33.12       22.27     12.89 o 
   9   1  13       14.14       22.92     14.65 o 
  -7   2  13        2.76        6.52     19.56 o 
  -6   2  13        2.47       22.95     19.69 o 
  -5   2  13        0.76       31.56     20.78 o 
  -4   2  13        1.71       16.71     17.56 o 
  -3   2  13       12.40        5.89     15.50 o 
  -2   2  13       12.47       38.13     18.17 o 
  -1   2  13        0.44       -0.68     10.12 o 
   0   2  13       37.61       33.83     16.03 o 
   1   2  13        0.17       -5.23     10.30 o 
   2   2  13        4.47        4.90      7.87 o 
   3   2  13       24.32        8.48      8.74 o 
   4   2  13       76.71       75.78     18.63 o 
   5   2  13       45.61       30.02     13.75 o 
   6   2  13        2.02        2.65     11.90 o 
   7   2  13       23.72       24.76     13.27 o 
   8   2  13        0.04       13.95     10.92 o 
   9   2  13       10.13        9.70     13.33 o 
  10   2  13        5.22        6.47     14.11 o 
  -7   3  13        0.55       29.30     23.63 o 
  -6   3  13        0.30       -1.52     18.88 o 
  -5   3  13       21.22       45.79     22.33 o 
  -4   3  13        0.70       -0.28     15.76 o 
  -3   3  13       27.70       60.60     23.78 o 
  -2   3  13       24.07       28.98     17.76 o 
  -1   3  13      139.63      157.56     28.34 o 
   0   3  13       69.14       39.15     16.37 o 
   1   3  13        6.52       -1.37      7.23 o 
   2   3  13        2.35       -0.64      7.72 o 
   3   3  13       72.95       77.17     14.27 o 
   4   3  13       39.04       44.61     12.34 o 
   5   3  13      199.70      243.66     22.17 o 
   6   3  13       35.78       10.94      9.78 o 
   7   3  13       81.84       74.17     18.70 o 
   8   3  13        6.08        4.86     12.36 o 
   9   3  13       55.89       32.24     17.18 o 
  -6   4  13        0.09        8.70     22.43 o 
  -5   4  13        1.10       29.35     21.27 o 
  -4   4  13        9.96        8.72     17.50 o 
  -3   4  13       20.08       24.76     20.29 o 
  -2   4  13       49.50       46.38     19.14 o 
  -1   4  13       60.10       60.29     19.26 o 
   0   4  13        0.02       -4.57     11.39 o 
   1   4  13        0.10        6.77      9.08 o 
   2   4  13        0.31        6.94      7.83 o 
   3   4  13        1.02        6.57      8.25 o 
   4   4  13       74.01       86.67     14.87 o 
   5   4  13       13.46       24.54     10.74 o 
   6   4  13        2.92        0.12      8.91 o 
   7   4  13       10.80        9.86      9.90 o 
   8   4  13        0.01       12.30     22.68 o 
   9   4  13        5.92       12.33     21.97 o 
  10   4  13        0.77      -19.38     20.07 o 
  -6   5  13        0.59        5.09     21.06 o 
  -5   5  13        2.93       10.26     19.61 o 
  -4   5  13        0.63        5.35     15.27 o 
  -3   5  13        1.70        0.71     15.75 o 
  -2   5  13       14.77        9.82     17.71 o 
  -1   5  13       32.75       56.06     20.59 o 
   0   5  13        5.85        2.92     13.31 o 
   1   5  13       68.02       75.02     14.12 o 
   2   5  13        0.38        5.73      8.72 o 
   3   5  13        0.23        4.48      8.14 o 
   4   5  13        1.91        6.18      7.70 o 
   5   5  13        0.01       -6.62      8.39 o 
   6   5  13        0.56       23.63     20.97 o 
   7   5  13        0.32       -5.95     19.53 o 
   8   5  13        4.46        4.20     21.19 o 
   9   5  13        0.08       12.61     22.13 o 
  10   5  13        6.65       26.15     24.90 o 
  -5   6  13        0.02       14.92     21.07 o 
  -4   6  13        0.85        1.48     17.79 o 
  -3   6  13        1.36        1.44     16.71 o 
  -2   6  13        3.95        1.05     15.63 o 
  -1   6  13        7.10       -7.95     14.03 o 
   0   6  13      207.55      229.82     21.88 o 
   1   6  13      208.91      262.80     22.60 o 
   2   6  13       20.15       13.85      9.37 o 
   3   6  13        9.78       14.40      9.73 o 
   4   6  13       35.29       45.83     19.93 o 
   5   6  13       27.36       23.65     20.19 o 
   6   6  13        5.42        5.27     17.33 o 
   7   6  13       17.25       20.32     21.98 o 
   8   6  13        2.81       23.78     22.81 o 
   9   6  13        1.06       19.66     22.33 o 
  10   6  13        4.60       30.91     25.02 o 
  -5   7  13        2.11       -2.54     19.14 o 
  -4   7  13        0.85       12.68     18.74 o 
  -3   7  13        0.02       23.77     21.55 o 
  -2   7  13        0.00       -7.66     15.95 o 
  -1   7  13        6.47        9.91     17.02 o 
   0   7  13        4.37        7.74     10.72 o 
   1   7  13        7.01        8.58     10.45 o 
   2   7  13        0.54        4.34     13.92 o 
   3   7  13        0.03       14.45     16.24 o 
   4   7  13        5.00       -5.52     14.32 o 
   5   7  13        4.53       21.20     19.25 o 
   6   7  13        3.51        5.85     17.85 o 
   7   7  13       21.58        7.06     20.93 o 
   8   7  13        0.30       16.28     21.57 o 
   9   7  13        4.64       -3.23     20.72 o 
  10   7  13        4.14       22.56     24.72 o 
  -4   8  13        0.16        4.15     20.06 o 
  -3   8  13        0.30       30.53     20.07 o 
  -2   8  13        3.58       -8.67     16.99 o 
   0   8  13        0.11       -4.72     14.14 o 
   1   8  13        0.60       -1.84     14.22 o 
   2   8  13       24.88       15.72     16.56 o 
   3   8  13       20.34       27.58     17.29 o 
   4   8  13       10.51        8.60     15.89 o 
   5   8  13        5.66       10.06     17.46 o 
   6   8  13       10.36       26.74     21.66 o 
   7   8  13        2.79       16.47     19.90 o 
   8   8  13        1.53       14.60     21.44 o 
   9   8  13       11.21       -7.31     17.94 o 
  10   8  13        0.40        0.90     22.25 o 
   0   9  13        0.12        2.26     18.29 o 
   1   9  13        0.01      -16.37     13.73 o 
   2   9  13        3.86        6.73     15.51 o 
   3   9  13        2.02      -18.58     12.39 o 
   4   9  13        1.72       18.29     17.57 o 
   5   9  13        0.14      -16.31     12.96 o 
   6   9  13        0.74       12.82     18.93 o 
   7   9  13        1.22        0.63     19.61 o 
   8   9  13        2.78        0.51     18.36 o 
   9   9  13        0.14       -3.72     19.35 o 
  10   9  13        0.71        7.14     21.91 o 
  -1  10  13        1.04       30.80     22.92 o 
   0  10  13        0.18       -8.93     18.08 o 
   1  10  13        0.88       -2.21     15.82 o 
   2  10  13        0.77      -10.68     14.43 o 
   3  10  13        3.39       19.44     18.44 o 
   4  10  13       22.02       43.04     21.63 o 
   5  10  13       10.31       24.16     20.26 o 
   6  10  13        4.75        7.32     19.29 o 
   7  10  13        6.65       15.60     19.66 o 
   8  10  13        0.43       38.27     26.06 o 
   9  10  13        5.58       21.96     24.64 o 
  -1  11  13        0.07       -7.32     21.31 o 
   0  11  13        0.20      -21.70     18.58 o 
   1  11  13        1.04       -2.12     19.95 o 
   2  11  13        1.94       12.46     17.99 o 
   3  11  13        1.04       -6.25     15.73 o 
   4  11  13        0.04       -2.36     16.26 o 
   5  11  13        1.21       -9.19     17.05 o 
   6  11  13        0.21      -14.07     17.14 o 
   7  11  13        1.17        7.80     19.34 o 
   8  11  13        7.01      -10.99     18.98 o 
   9  11  13        0.12       31.37     25.36 o 
  -1  12  13        0.21       -1.50     21.41 o 
   0  12  13        0.43       13.69     23.35 o 
   1  12  13        2.13       -2.43     19.29 o 
   2  12  13        1.35       -1.73     18.84 o 
   3  12  13        0.32       26.52     21.35 o 
   4  12  13        0.13        4.63     17.57 o 
   5  12  13        0.32       11.56     21.64 o 
   6  12  13        0.02      -24.28     16.19 o 
   7  12  13        3.53        1.00     19.51 o 
   8  12  13        1.31        9.61     22.28 o 
   1  13  13        1.13       19.41     23.47 o 
   2  13  13        2.72        2.16     20.99 o 
   3  13  13        0.13       -4.03     18.19 o 
   4  13  13        1.00       -4.31     18.07 o 
   5  13  13        0.29       -2.85     17.71 o 
   6  13  13        2.29        6.38     21.35 o 
   7  13  13        0.49      -22.43     17.34 o 
   4  14  13        0.00       -1.73     21.46 o 
  -3  -8  14        1.52       -6.25     51.47 o 
  -2  -8  14        0.03      -28.87     85.95 o 
  -1  -8  14       18.93       -0.19     17.76 o 
   0  -8  14        5.54       28.27     21.07 o 
   1  -8  14        2.20       38.38     21.18 o 
  -4  -7  14        2.66      -32.92     67.62 o 
  -3  -7  14        0.23      -23.41     41.95 o 
  -2  -7  14        0.76       -3.17     66.52 o 
  -1  -7  14       43.43       75.78     25.87 o 
   0  -7  14        7.45       -1.02     17.86 o 
   1  -7  14       20.11       41.55     23.33 o 
   2  -7  14        1.61       37.85     21.36 o 
   3  -7  14        0.99        2.16     16.51 o 
  -5  -6  14        0.85      -20.45     50.41 o 
  -4  -6  14        4.96       -2.55     60.53 o 
  -3  -6  14        3.89       13.58     17.70 o 
  -2  -6  14        0.04       -3.14     34.92 o 
  -1  -6  14       40.17       34.48     20.62 o 
   0  -6  14        1.50       12.47     16.51 o 
   1  -6  14        7.81       13.77     15.68 o 
   2  -6  14       11.32        2.91     15.11 o 
   3  -6  14       36.30       55.58     21.71 o 
   4  -6  14        0.21        0.46     15.90 o 
  -6  -5  14       37.08       15.33     21.87 o 
  -5  -5  14       32.65       13.32     61.00 o 
  -4  -5  14        0.39        1.29     63.65 o 
  -3  -5  14        0.65      -22.91     42.68 o 
  -2  -5  14        0.07       -6.57     51.39 o 
  -1  -5  14        6.90       -7.38     13.71 o 
   0  -5  14      105.19      138.62     28.96 o 
   1  -5  14       39.27      121.72     28.87 o 
   2  -5  14       18.87       29.88     17.66 o 
   3  -5  14       21.71       38.91     18.62 o 
   4  -5  14        1.90       -3.15     14.92 o 
   5  -5  14        1.10        0.70     16.61 o 
  -6  -4  14        3.80       18.81     47.59 o 
  -5  -4  14       14.22       11.51     20.19 o 
  -4  -4  14        0.38      -28.68     68.66 o 
  -3  -4  14        2.07       -5.78     24.78 o 
  -2  -4  14        0.71       -6.86     14.04 o 
  -1  -4  14        4.28       -4.27     14.65 o 
   0  -4  14        0.03      -10.11     13.48 o 
   1  -4  14       27.63       44.25     19.50 o 
   2  -4  14        2.34        6.94     15.61 o 
   3  -4  14        2.87       13.32     14.65 o 
   4  -4  14        1.53       -1.14     13.84 o 
   5  -4  14        0.26        6.30     13.10 o 
   6  -4  14        1.44        9.94     13.86 o 
  -6  -3  14        4.00      -24.58     65.05 o 
  -5  -3  14       22.35        8.87     27.52 o 
  -4  -3  14      107.20       67.58     22.75 o 
  -3  -3  14        1.25        6.68     38.66 o 
  -2  -3  14       13.01       41.58     19.83 o 
  -1  -3  14       16.25       38.02     17.72 o 
   0  -3  14       23.08        6.87     15.19 o 
   1  -3  14        5.15       -4.82     13.12 o 
   2  -3  14        0.84       -9.55     10.94 o 
   3  -3  14        0.47        2.30     13.12 o 
   4  -3  14        3.17       -6.86     12.65 o 
   5  -3  14        0.69        7.58     12.01 o 
   6  -3  14        1.26       10.91     13.42 o 
   7  -3  14       60.63       68.76     18.81 o 
  -6  -2  14        5.54      -16.32     30.28 o 
  -5  -2  14        2.70      -14.97     46.01 o 
  -4  -2  14        0.04      -13.94     15.14 o 
  -3  -2  14       48.30       21.57     16.67 o 
  -2  -2  14       26.40       59.27     21.63 o 
  -1  -2  14        0.98       13.17     15.36 o 
   0  -2  14        0.38       -2.33     12.28 o 
   1  -2  14        0.01       -5.95     10.75 o 
   2  -2  14        0.86        1.27     12.20 o 
   3  -2  14       92.10      122.05     25.21 o 
   4  -2  14        9.27       -0.93      9.88 o 
   5  -2  14        0.00       -1.57     10.68 o 
   6  -2  14        0.15        1.74     11.78 o 
   7  -2  14        4.32        7.59     13.41 o 
  -6  -1  14        0.56       37.28     23.42 o 
  -5  -1  14        2.05       11.82     16.77 o 
  -4  -1  14        0.00        4.26     17.74 o 
  -3  -1  14       11.27       17.94     15.80 o 
  -2  -1  14       10.81        2.27     14.05 o 
  -1  -1  14       15.69        8.48     14.13 o 
   0  -1  14       45.66       54.51     18.61 o 
   1  -1  14       25.00       64.05     19.99 o 
   2  -1  14       48.27       60.94     20.91 o 
   3  -1  14       40.16       10.44     13.80 o 
   4  -1  14       34.28       31.25     13.42 o 
   5  -1  14       61.88       27.81     22.94 o 
   6  -1  14       12.55        1.95     11.56 o 
   7  -1  14        2.30        7.85     11.59 o 
   8  -1  14        0.23       -8.51     11.88 o 
  -6   0  14        4.83        6.79     20.03 o 
  -5   0  14        2.84        7.57     18.71 o 
  -4   0  14        0.03        4.25     15.20 o 
  -3   0  14        6.96       -8.36     13.35 o 
  -2   0  14        6.25       10.06     15.70 o 
  -1   0  14      121.10      134.33     27.97 o 
   0   0  14        2.26       -2.44     11.65 o 
   1   0  14        2.13       -4.04     10.79 o 
   2   0  14      131.70      180.57     28.58 o 
   3   0  14       81.56       82.71     21.41 o 
   4   0  14       42.75       65.24     25.49 o 
   5   0  14        0.03      -10.03     10.14 o 
   6   0  14       22.04       22.78     20.05 o 
   7   0  14       25.96       31.47     13.99 o 
   8   0  14        7.58       -6.58     11.32 o 
  -6   1  14       12.57        6.14     20.25 o 
  -5   1  14        0.01       -4.30     15.85 o 
  -4   1  14       10.63       18.21     17.92 o 
  -3   1  14        0.51        3.76     14.38 o 
  -2   1  14        1.43       11.32     14.89 o 
  -1   1  14       10.41       -0.48     14.90 o 
   0   1  14       15.25        3.62     12.48 o 
   1   1  14        0.05        4.45     12.13 o 
   2   1  14        0.13       14.67     13.07 o 
   3   1  14        1.59       -0.11     15.48 o 
   4   1  14       12.96       21.30     14.79 o 
   5   1  14       65.56       42.20     16.42 o 
   6   1  14        0.60        5.40     11.16 o 
   7   1  14       10.62       11.67     11.12 o 
   8   1  14        1.15       12.96     13.08 o 
   9   1  14        0.45        3.34     12.48 o 
  -6   2  14        4.37       17.48     21.93 o 
  -5   2  14        8.33        7.29     19.21 o 
  -4   2  14        0.36        8.82     17.93 o 
  -3   2  14        0.15       -6.54     13.47 o 
  -2   2  14       15.32       10.02     15.35 o 
  -1   2  14        5.11      -16.65     11.10 o 
   0   2  14       10.81       41.80     18.47 o 
   1   2  14        1.44        0.26     10.94 o 
   2   2  14        9.10       -7.43      9.73 o 
   3   2  14       15.50       17.40     10.44 o 
   4   2  14        1.22        5.44      9.71 o 
   5   2  14       47.71       61.25     14.55 o 
   6   2  14       28.28       11.21     12.87 o 
   7   2  14        0.14        3.68     12.48 o 
   8   2  14        8.40        7.30     11.79 o 
   9   2  14        6.09        9.68     11.98 o 
  -6   3  14        6.33       32.30     23.93 o 
  -5   3  14       25.56       48.44     24.99 o 
  -4   3  14        5.84       -3.45     18.31 o 
  -3   3  14        0.87        7.42     15.31 o 
  -2   3  14        2.53        8.69     16.95 o 
  -1   3  14       21.39       10.74     14.71 o 
   0   3  14        0.05       -7.50     11.09 o 
   1   3  14        0.25       -1.00     11.33 o 
   2   3  14       15.98       25.53     10.74 o 
   3   3  14        5.19        4.99      9.03 o 
   4   3  14        3.52       -2.93      8.48 o 
   5   3  14       77.51       83.45     26.21 o 
   6   3  14       18.89       24.48     14.64 o 
   7   3  14        4.76        0.24     10.83 o 
   8   3  14       14.49       20.63     14.95 o 
  -6   4  14        0.28       22.19     24.45 o 
  -5   4  14        0.82       16.55     22.15 o 
  -4   4  14        7.08        9.87     19.75 o 
  -3   4  14        5.84       -3.75     15.71 o 
  -2   4  14       24.20       -2.78     16.62 o 
  -1   4  14       52.59       18.18     16.75 o 
   0   4  14        7.99       18.44     15.51 o 
   1   4  14        4.87        5.76     12.16 o 
   2   4  14       17.36       14.55      9.61 o 
   3   4  14        0.62       -6.67      7.70 o 
   4   4  14       56.43       44.77     14.52 o 
   5   4  14        9.70        5.80      9.20 o 
   6   4  14       54.82       80.44     16.14 o 
   7   4  14       28.80       27.96     12.63 o 
   8   4  14       25.77       36.23     24.82 o 
   9   4  14        0.02       -0.23     20.44 o 
  -5   5  14        2.08       -4.18     20.64 o 
  -4   5  14        0.09        4.15     18.94 o 
  -3   5  14        1.32       -2.85     16.41 o 
  -2   5  14        8.58       -6.95     15.34 o 
  -1   5  14       22.43       30.83     17.28 o 
   0   5  14        8.35       23.48     17.26 o 
   1   5  14        1.02       -6.27     12.50 o 
   2   5  14        0.03       -2.92     10.64 o 
   3   5  14        9.69       17.19      9.60 o 
   4   5  14        1.71       12.83     10.12 o 
   5   5  14       29.82       44.05     15.48 o 
   6   5  14       17.04       17.55     21.78 o 
   7   5  14       18.49       15.97     21.76 o 
   8   5  14       39.39       58.65     28.91 o 
   9   5  14        0.28        4.52     24.38 o 
  10   5  14        0.13       22.01     28.40 o 
  -5   6  14        2.08       30.54     22.57 o 
  -4   6  14        0.20       13.41     20.27 o 
  -3   6  14        0.19       12.93     17.16 o 
  -2   6  14       60.12       40.59     21.35 o 
  -1   6  14       58.49       67.03     23.18 o 
   0   6  14        1.84       23.31     16.98 o 
   1   6  14       12.33       10.30     10.74 o 
   2   6  14        9.92       16.66     10.92 o 
   3   6  14        0.02        4.26      9.62 o 
   4   6  14        0.37        3.82     15.85 o 
   5   6  14        4.57       24.48     20.29 o 
   6   6  14       46.04       31.75     22.43 o 
   7   6  14        6.66       37.11     25.48 o 
   8   6  14        5.37       52.92     29.04 o 
   9   6  14        8.90       53.09     29.45 o 
  10   6  14        6.85      -16.40     23.96 o 
  -4   7  14        0.00       -4.00     18.73 o 
  -3   7  14        0.81       -3.81     19.01 o 
  -2   7  14       20.04       25.77     20.44 o 
  -1   7  14        9.04       42.11     21.23 o 
   0   7  14        1.13        8.01     16.03 o 
   1   7  14        0.02        6.52     10.62 o 
   2   7  14        2.68       -2.07     15.06 o 
   3   7  14       11.69       10.78     15.30 o 
   4   7  14        0.58       -8.55     13.09 o 
   5   7  14        0.72       -5.10     15.68 o 
   6   7  14       23.33       36.17     21.35 o 
   7   7  14       25.29       25.55     23.68 o 
   8   7  14        3.96       -1.65     18.96 o 
   9   7  14        0.11        3.59     21.24 o 
  10   7  14        0.00      -28.26     18.84 o 
  -4   8  14        1.19       19.02     24.80 o 
  -3   8  14        0.00       25.14     22.77 o 
  -2   8  14        0.22        3.58     19.88 o 
   1   8  14        0.02        5.70     15.64 o 
   2   8  14       26.50        4.64     15.90 o 
   3   8  14       18.80       -6.19     15.64 o 
   4   8  14        1.57       -7.14     14.49 o 
   5   8  14        0.55       14.81     18.24 o 
   6   8  14        0.26       -9.90     15.76 o 
   7   8  14        7.83        7.29     18.65 o 
   8   8  14        5.91      -10.01     17.54 o 
   9   8  14        0.51        3.94     23.58 o 
   0   9  14        3.70      -13.19     15.67 o 
   1   9  14        3.18       13.36     19.02 o 
   2   9  14        9.30        5.68     16.05 o 
   3   9  14        6.37        1.71     16.56 o 
   4   9  14        1.36      -17.41     15.99 o 
   5   9  14        5.32       13.10     19.43 o 
   6   9  14        0.00        0.63     17.57 o 
   7   9  14        7.97       21.78     21.79 o 
   8   9  14        2.66        1.62     22.37 o 
   9   9  14       11.10        1.72     22.77 o 
   0  10  14        0.31       -8.09     18.02 o 
   1  10  14        0.37        8.54     16.94 o 
   2  10  14        1.82        1.03     16.93 o 
   3  10  14        0.22       -8.69     13.64 o 
   4  10  14        3.07       12.76     18.79 o 
   5  10  14        7.06       15.50     20.06 o 
   6  10  14        0.03      -16.56     17.53 o 
   7  10  14        1.13        5.08     20.27 o 
   8  10  14        4.19       21.66     22.19 o 
   9  10  14        1.39       19.01     24.92 o 
   0  11  14        0.00        2.22     20.57 o 
   1  11  14        3.27       -4.56     18.90 o 
   2  11  14        0.27       -8.29     17.15 o 
   3  11  14        0.10        2.92     17.26 o 
   4  11  14        6.05       26.09     20.51 o 
   5  11  14        2.74       -7.03     18.16 o 
   6  11  14        0.04       12.38     21.99 o 
   7  11  14        0.27        6.14     22.19 o 
   8  11  14        1.28       -3.38     24.16 o 
   0  12  14        0.07       -4.23     23.36 o 
   1  12  14        1.68       -9.24     21.44 o 
   2  12  14        3.49      -23.58     17.78 o 
   3  12  14        0.08        9.49     20.49 o 
   4  12  14        0.88        6.81     20.77 o 
   5  12  14        0.41        3.87     22.31 o 
   6  12  14        0.86      -12.04     17.99 o 
   7  12  14        0.68      -24.57     18.22 o 
   3  13  14        0.15       -4.87     20.65 o 
   4  13  14        0.07       14.16     21.49 o 
   5  13  14        0.05        0.81     21.02 o 
   6  13  14        0.66       -5.27     20.25 o 
  -2  -7  15        4.48       -3.00     18.99 o 
  -1  -7  15       15.75       25.48     21.88 o 
   0  -7  15        0.91       16.86     21.19 o 
  -3  -6  15        0.50      -12.22     48.59 o 
  -2  -6  15        2.18       34.06     23.08 o 
  -1  -6  15       15.98       14.57     20.23 o 
   0  -6  15        0.21       -9.07     15.73 o 
   1  -6  15        1.41       18.34     17.43 o 
   2  -6  15       31.25        3.46     18.06 o 
   3  -6  15        2.33       15.72     18.67 o 
  -4  -5  15        2.39       -9.41     35.25 o 
  -3  -5  15        5.40      -24.67     64.16 o 
  -2  -5  15        5.44       50.29     22.44 o 
  -1  -5  15        1.65      -10.51     14.19 o 
   0  -5  15        0.04        7.54     16.71 o 
   1  -5  15        0.00      -15.59     14.23 o 
   2  -5  15        3.10       14.95     18.27 o 
   3  -5  15       16.88       19.19     16.97 o 
   4  -5  15        0.40       -5.46     16.88 o 
  -5  -4  15        0.03      -22.06     52.05 o 
  -4  -4  15        3.17      -22.61     47.91 o 
  -3  -4  15        6.70        8.23     17.36 o 
  -2  -4  15        2.10       16.90     18.92 o 
  -1  -4  15        6.19       39.40     20.32 o 
   0  -4  15        0.04       15.56     17.17 o 
   1  -4  15       49.91       29.46     19.29 o 
   2  -4  15       15.83       -1.50     14.21 o 
   3  -4  15        1.64       15.48     16.79 o 
   4  -4  15        0.42        6.01     14.82 o 
   5  -4  15        5.77       10.22     16.93 o 
  -5  -3  15       15.63        4.79     51.59 o 
  -4  -3  15       22.63       29.24     19.49 o 
  -3  -3  15        5.40      -15.50     14.03 o 
  -2  -3  15        0.04        0.14     17.33 o 
  -1  -3  15        0.56      -10.40     13.15 o 
   0  -3  15        9.21       -8.07     14.30 o 
   1  -3  15        0.49        4.54     15.63 o 
   2  -3  15       65.72       42.87     19.22 o 
   3  -3  15        8.62        4.44     14.01 o 
   4  -3  15        5.05       -3.50     13.51 o 
   5  -3  15        0.04       21.01     17.21 o 
   6  -3  15        6.51       -3.96     12.98 o 
  -5  -2  15        6.45       13.79     19.79 o 
  -4  -2  15        0.75       18.47     18.31 o 
  -3  -2  15        4.60        7.47     16.64 o 
  -2  -2  15        1.35        6.59     17.14 o 
  -1  -2  15       27.76       26.29     17.83 o 
   0  -2  15        0.04        1.71     14.27 o 
   1  -2  15        1.50        2.83     13.23 o 
   2  -2  15       34.70       28.24     17.27 o 
   3  -2  15       45.93       39.00     18.30 o 
   4  -2  15        0.64       21.55     14.99 o 
   5  -2  15        0.01       -7.93     10.43 o 
   6  -2  15       52.87       70.16     18.30 o 
  -6  -1  15        0.00        5.78     20.49 o 
  -5  -1  15        3.91        3.05     15.23 o 
  -4  -1  15        0.04      -17.25     13.23 o 
  -3  -1  15        0.51       -8.95     11.73 o 
  -2  -1  15       16.16       28.38     18.67 o 
  -1  -1  15        0.18        8.45     14.37 o 
   0  -1  15        8.38        8.63     14.22 o 
   1  -1  15        9.36        3.23     13.42 o 
   2  -1  15       27.37       18.64     16.07 o 
   3  -1  15       71.53      110.40     24.88 o 
   4  -1  15        0.07       -2.22     11.64 o 
   5  -1  15        4.63       -5.62     10.87 o 
   6  -1  15        0.02       17.00     14.11 o 
   7  -1  15        0.13        2.98     13.45 o 
  -6   0  15        0.95        1.50     19.87 o 
  -5   0  15        1.08        5.13     19.08 o 
  -4   0  15        1.69       -7.27     14.35 o 
  -3   0  15        0.29        0.39     15.91 o 
  -2   0  15        7.66        5.32     14.56 o 
  -1   0  15       17.68       -1.46     15.17 o 
   0   0  15       28.73        4.55     13.82 o 
   1   0  15       23.97       11.68     15.24 o 
   2   0  15       18.23        9.89     14.01 o 
   3   0  15        7.14       20.27     15.71 o 
   4   0  15        7.39        7.58     14.66 o 
   5   0  15        7.46       23.25     13.59 o 
   6   0  15        5.63       13.47     12.94 o 
   7   0  15        8.60        7.04     12.33 o 
   8   0  15        0.62       -5.13     12.53 o 
  -5   1  15        1.00      -15.47     17.98 o 
  -4   1  15        0.37        8.42     19.59 o 
  -3   1  15        2.84       -6.01     15.59 o 
  -2   1  15        1.95       21.80     17.41 o 
  -1   1  15       20.14       31.29     18.63 o 
   0   1  15        0.07       13.43     15.22 o 
   1   1  15        6.48      -13.25     11.00 o 
   2   1  15       96.13      100.10     23.47 o 
   3   1  15       30.50       22.07     15.55 o 
   4   1  15       35.95       46.30     13.89 o 
   5   1  15       22.93       25.36     16.38 o 
   6   1  15       15.79       30.07     16.84 o 
   7   1  15        0.79        6.07     12.87 o 
   8   1  15        7.15        2.66     25.15 o 
  -5   2  15        0.41      -17.57     15.64 o 
  -4   2  15        2.08       18.35     20.66 o 
  -3   2  15        1.16        4.34     17.96 o 
  -2   2  15        1.25       -5.80     14.45 o 
  -1   2  15        1.39       -1.69     13.57 o 
   0   2  15        9.42        6.10     13.57 o 
   1   2  15       31.04       26.62     15.94 o 
   2   2  15       24.07       17.29     13.79 o 
   3   2  15       27.02       24.88     15.15 o 
   4   2  15       21.36        9.98     10.80 o 
   5   2  15       12.43       -1.31     10.60 o 
   6   2  15       14.75       19.49     12.46 o 
   7   2  15        1.51       19.84     15.70 o 
   8   2  15       12.54       19.64     16.99 o 
  -5   3  15        0.53       14.37     20.62 o 
  -4   3  15        0.15      -22.77     15.50 o 
  -3   3  15        3.28        4.87     16.93 o 
  -2   3  15       12.05        2.32     16.70 o 
  -1   3  15        8.77       11.08     16.97 o 
   0   3  15        0.50        2.09     12.96 o 
   1   3  15        7.91       -0.50     12.92 o 
   2   3  15        0.03        1.08     13.18 o 
   3   3  15       21.52        4.54     10.01 o 
   4   3  15        3.21        0.61     10.51 o 
   5   3  15        3.34       18.10     19.00 o 
   6   3  15        8.98        3.91     10.44 o 
   7   3  15        4.36       27.26     13.13 o 
   8   3  15       11.16        3.85     12.23 o 
   9   3  15        0.45       10.57     24.89 o 
  -5   4  15        0.81       -2.26     21.00 o 
  -4   4  15        9.39       21.21     21.66 o 
  -3   4  15        3.64       11.33     18.36 o 
  -2   4  15        0.39       13.62     17.42 o 
  -1   4  15        1.29      -12.85     13.83 o 
   0   4  15        1.57       18.33     14.18 o 
   1   4  15        1.11       -4.16     12.32 o 
   2   4  15        1.59        2.38     12.64 o 
   3   4  15        0.27        7.03     10.11 o 
   4   4  15        3.62        1.39     13.55 o 
   5   4  15       20.10        5.01     31.26 o 
   6   4  15        9.84        0.53     10.14 o 
   7   4  15        3.21       12.56     22.28 o 
   8   4  15        3.12        8.96     24.65 o 
   9   4  15        2.07       47.58     29.27 o 
  -4   5  15        1.50        9.75     18.99 o 
  -3   5  15        1.00       16.29     20.82 o 
  -2   5  15       11.84       -2.49     16.29 o 
  -1   5  15        2.99        3.96     15.64 o 
   0   5  15        3.31       -6.98     14.36 o 
   1   5  15        8.26       21.68     17.55 o 
   2   5  15        1.35       -7.31     10.47 o 
   3   5  15        1.68        7.79     10.36 o 
   4   5  15        7.66       14.20     10.29 o 
   5   5  15        1.26        8.95     20.09 o 
   6   5  15       18.37       27.54     22.82 o 
   7   5  15        0.65      -12.40     18.56 o 
   8   5  15        4.68       12.73     25.09 o 
   9   5  15        4.23       14.48     25.94 o 
  -4   6  15        1.41      -12.16     19.14 o 
  -3   6  15        8.87       18.78     20.41 o 
  -2   6  15        2.41        6.12     18.93 o 
  -1   6  15        5.68       -5.51     17.12 o 
   0   6  15       30.90       24.33     18.97 o 
   1   6  15       29.57       34.95     20.81 o 
   2   6  15        0.56       -0.12     11.09 o 
   3   6  15       31.98       32.14     19.31 o 
   4   6  15        0.12       -3.08     15.30 o 
   5   6  15       11.73       55.31     24.27 o 
   6   6  15       46.76       53.22     24.70 o 
   7   6  15       13.83        7.78     21.79 o 
   8   6  15        4.46        3.92     22.29 o 
   9   6  15        7.53        5.44     29.56 o 
  -3   7  15        9.05        9.75     21.79 o 
  -2   7  15        0.01        1.73     19.94 o 
  -1   7  15       13.85       17.94     20.27 o 
   0   7  15        0.02       -8.92     14.98 o 
   2   7  15        0.03        1.49     15.53 o 
   3   7  15        9.74       26.58     18.10 o 
   4   7  15        1.56        7.16     18.43 o 
   5   7  15        0.43       -0.56     16.93 o 
   6   7  15        5.01       24.53     22.83 o 
   7   7  15        0.16       -0.01     21.66 o 
   8   7  15        0.79        2.38     21.32 o 
   9   7  15        1.01        0.33     23.44 o 
  -3   8  15        0.02        1.82     21.37 o 
   2   8  15        0.07       -8.93     14.01 o 
   3   8  15        0.11       11.42     16.71 o 
   4   8  15        2.16       25.76     20.61 o 
   5   8  15        0.28      -12.02     16.40 o 
   6   8  15        0.59        5.66     18.41 o 
   7   8  15        3.66       -1.99     21.76 o 
   8   8  15       18.35       22.98     24.58 o 
   9   8  15        8.28       16.05     26.56 o 
   1   9  15        6.69       11.65     18.96 o 
   2   9  15        9.48       -0.16     15.87 o 
   3   9  15        2.06      -13.59     14.66 o 
   4   9  15        0.26      -20.68     13.79 o 
   5   9  15        0.01        7.62     20.06 o 
   6   9  15        6.56       13.65     21.85 o 
   7   9  15        2.51       11.49     23.97 o 
   8   9  15       10.84       40.17     27.60 o 
   1  10  15        0.03       -7.77     18.32 o 
   2  10  15        4.75       -1.65     18.90 o 
   3  10  15        1.71       -5.19     16.86 o 
   4  10  15        0.09       -5.01     17.01 o 
   5  10  15        0.99       38.29     23.46 o 
   6  10  15        1.52       -4.66     20.31 o 
   7  10  15        7.39       -5.19     20.55 o 
   8  10  15        1.06       -3.08     21.95 o 
   1  11  15        0.94      -15.52     20.22 o 
   2  11  15        0.57       -6.32     16.53 o 
   3  11  15        0.21       -8.19     17.05 o 
   4  11  15        5.03        5.75     19.30 o 
   5  11  15        2.07       -1.51     19.83 o 
   6  11  15        5.71      -12.21     18.70 o 
   7  11  15        0.87        5.40     24.76 o 
   2  12  15        0.03       11.08     22.47 o 
   3  12  15        0.84       18.99     24.38 o 
   4  12  15        0.81        6.32     20.85 o 
   5  12  15        0.25       -2.80     21.71 o 
   6  12  15        0.43       -6.20     20.42 o 
  -2  -5  16        1.57       -2.21     19.08 o 
  -1  -5  16       13.73       29.60     21.41 o 
   0  -5  16        0.19       -1.30     18.46 o 
   1  -5  16       15.13       12.58     18.48 o 
   2  -5  16        1.26       14.96     19.08 o 
  -3  -4  16        0.28       13.18     21.25 o 
  -2  -4  16        0.00       10.55     19.12 o 
  -1  -4  16        0.28        4.54     20.19 o 
   0  -4  16        0.34      -16.48     14.74 o 
   1  -4  16       20.31       44.18     21.74 o 
   2  -4  16       19.33        7.97     17.68 o 
   3  -4  16        5.49       -4.66     15.74 o 
   4  -4  16       18.86       61.82     22.67 o 
  -4  -3  16        2.28        2.65     16.86 o 
  -3  -3  16        1.06       12.72     18.64 o 
  -2  -3  16        0.55       -5.87     16.04 o 
  -1  -3  16        9.34        4.51     18.16 o 
   0  -3  16        5.83       21.21     18.78 o 
   1  -3  16        5.29       17.59     18.82 o 
   2  -3  16       12.99      -17.85     14.35 o 
   3  -3  16        0.82       17.00     18.10 o 
   4  -3  16        1.07       -6.79     14.94 o 
   5  -3  16        4.90        6.53     16.14 o 
  -4  -2  16        5.97        3.06     15.51 o 
  -3  -2  16        2.73      -10.09     14.53 o 
  -2  -2  16        4.39        0.91     17.86 o 
  -1  -2  16        1.78        8.89     17.29 o 
   0  -2  16        2.08       -3.08     14.78 o 
   1  -2  16        0.26       -1.54     14.56 o 
   2  -2  16       35.24       48.87     21.73 o 
   3  -2  16       12.46        5.02     15.24 o 
   4  -2  16       11.66        7.71     15.15 o 
   5  -2  16        0.76        0.86     15.74 o 
  -4  -1  16       19.53       19.27     17.78 o 
  -3  -1  16        1.59        3.50     17.28 o 
  -2  -1  16        0.78       -0.49     15.42 o 
  -1  -1  16        4.28        0.23     14.07 o 
   0  -1  16        0.79       12.09     15.27 o 
   1  -1  16        0.06       13.97     15.51 o 
   2  -1  16        2.39       39.33     18.51 o 
   3  -1  16       55.04       85.77     23.96 o 
   4  -1  16       14.79       29.02     17.21 o 
   5  -1  16        0.18       15.79     16.32 o 
   6  -1  16        2.00       -0.74     14.73 o 
  -4   0  16        2.22       26.65     21.42 o 
  -3   0  16        0.04       12.70     18.03 o 
  -2   0  16        1.88        7.20     16.49 o 
  -1   0  16        2.21       22.54     17.19 o 
   0   0  16        0.04       -4.59     12.45 o 
   1   0  16       23.87       26.79     17.52 o 
   2   0  16        5.43       -5.93     14.15 o 
   3   0  16       11.36       15.30     16.33 o 
   4   0  16       35.87       28.83     18.08 o 
   5   0  16        9.42        9.24     16.52 o 
   6   0  16        0.34        1.58     12.01 o 
   7   0  16        0.12       -0.47     12.75 o 
  -4   1  16        0.02       -3.60     16.69 o 
  -3   1  16        1.56        3.80     18.74 o 
  -2   1  16        1.88        1.49     16.01 o 
  -1   1  16        9.38       27.91     19.51 o 
   0   1  16       12.37       32.33     18.88 o 
   1   1  16        3.80      -10.37     12.35 o 
   2   1  16        1.49       17.52     15.04 o 
   3   1  16       10.96        7.58     14.15 o 
   4   1  16        0.36        8.42     14.81 o 
   5   1  16       15.31       21.54     12.95 o 
   6   1  16        4.74        2.46     13.64 o 
   7   1  16        4.15        2.86     14.44 o 
  -4   2  16        0.02        9.32     20.43 o 
  -3   2  16        3.40      -14.93     16.18 o 
  -2   2  16        7.11       16.76     18.39 o 
  -1   2  16        5.28        7.56     16.33 o 
   0   2  16        0.86        8.03     15.20 o 
   1   2  16        0.34       -0.04     13.77 o 
   2   2  16        0.08       10.27     13.39 o 
   3   2  16       34.74       38.68     18.79 o 
   4   2  16        8.18        4.08     14.05 o 
   5   2  16        3.53       -3.44     11.26 o 
   6   2  16        6.71       12.84     12.59 o 
   7   2  16        4.56        6.55     12.64 o 
  -4   3  16        0.79       -8.64     20.15 o 
  -3   3  16        0.41      -12.46     16.64 o 
  -2   3  16        0.26        7.64     18.95 o 
  -1   3  16        0.64        9.48     17.93 o 
   0   3  16        5.75        7.50     15.56 o 
   1   3  16        7.37       -0.99     15.21 o 
   2   3  16        1.18       27.67     15.98 o 
   3   3  16       12.88        1.27     13.61 o 
   4   3  16       30.86       77.29     17.21 o 
   5   3  16        4.13       -0.45     11.23 o 
   6   3  16        1.59       -0.44     11.07 o 
   7   3  16        3.30        0.01     11.79 o 
   8   3  16        2.63        2.85     23.68 o 
  -4   4  16        2.15       12.50     20.87 o 
  -3   4  16        0.88        8.99     19.78 o 
  -2   4  16        0.55       -4.48     16.87 o 
  -1   4  16        1.75      -18.98     12.65 o 
   0   4  16        0.09       -7.36     15.76 o 
   1   4  16        0.74       -8.55     13.65 o 
   2   4  16        7.25        5.85     13.72 o 
   3   4  16        6.85       16.51     14.63 o 
   4   4  16        1.87       -1.90     10.05 o 
   5   4  16        2.81        8.10     12.45 o 
   6   4  16        4.33        4.69     12.10 o 
   7   4  16        1.05       16.04     25.11 o 
   8   4  16       10.04       -0.80     23.28 o 
  -3   5  16        0.67      -10.70     18.67 o 
  -2   5  16        5.45        4.10     18.82 o 
  -1   5  16        6.28        1.40     15.71 o 
   0   5  16        8.59       -0.13     16.17 o 
   1   5  16       10.59        2.21     15.21 o 
   2   5  16        1.40        0.26     13.41 o 
   3   5  16        0.49        5.40     14.56 o 
   4   5  16        0.28       10.47     11.41 o 
   5   5  16        0.77        7.16     17.96 o 
   6   5  16       10.15      -14.57     20.04 o 
   7   5  16        2.70       -7.74     22.05 o 
   8   5  16        6.25       37.10     29.53 o 
  -3   6  16        2.70       13.71     20.50 o 
  -2   6  16        8.82      -15.20     16.78 o 
  -1   6  16        2.69       17.63     18.94 o 
   0   6  16        5.65       10.11     17.54 o 
   1   6  16        0.75       12.19     16.93 o 
   2   6  16        1.35       -0.71     17.08 o 
   3   6  16       13.62      -17.31     15.75 o 
   4   6  16        3.86        1.37     19.06 o 
   5   6  16        4.62        5.14     19.18 o 
   6   6  16        5.53       27.33     24.69 o 
   7   6  16        5.42        5.36     22.79 o 
   8   6  16        1.51       -9.44     24.18 o 
  -2   7  16        0.70       24.51     22.50 o 
  -1   7  16       10.03      -14.61     18.30 o 
   3   7  16        0.63      -12.87     14.90 o 
   4   7  16        0.08        8.67     17.29 o 
   5   7  16        0.03       -4.07     20.65 o 
   6   7  16        1.90        1.29     22.03 o 
   7   7  16        1.63      -12.32     21.63 o 
   8   7  16        4.68       -7.02     22.29 o 
   3   8  16        2.02      -11.74     16.13 o 
   4   8  16        3.18       25.37     20.58 o 
   5   8  16        2.18       10.78     22.98 o 
   6   8  16        0.20       -5.07     21.94 o 
   7   8  16        3.81       36.13     30.00 o 
   8   8  16       18.66       10.35     24.79 o 
   2   9  16        2.71       -3.15     18.23 o 
   3   9  16        1.43        9.59     19.13 o 
   4   9  16        1.00       -4.55     19.31 o 
   5   9  16        1.86       14.25     22.69 o 
   6   9  16        0.30        9.27     21.85 o 
   7   9  16        0.67      -29.97     20.90 o 
   2  10  16        1.70        4.47     20.36 o 
   3  10  16        3.09       -1.22     19.03 o 
   4  10  16        0.36        8.85     20.25 o 
   5  10  16        0.89       -6.00     21.70 o 
   6  10  16        0.08       -9.78     23.46 o 
   7  10  16        2.16       15.64     26.50 o 
   2  11  16        0.03        5.83     21.45 o 
   3  11  16        0.01       -3.27     19.82 o 
   4  11  16        0.44       42.09     25.98 o 
   5  11  16        0.00       -9.53     19.18 o 
   0  -4  17        2.64        0.75     17.49 o 
  -2  -3  17        1.16       17.68     20.93 o 
  -1  -3  17        0.55        4.64     21.14 o 
   0  -3  17       10.87        4.08     18.26 o 
   1  -3  17        8.67       19.42     19.61 o 
   2  -3  17        0.62        2.21     16.38 o 
   3  -3  17        9.59        8.48     18.09 o 
  -3  -2  17        0.27       10.17     19.41 o 
  -2  -2  17        0.49       30.59     23.83 o 
  -1  -2  17        0.75       10.89     18.95 o 
   0  -2  17        0.93       15.26     17.62 o 
   1  -2  17        2.30       19.01     19.21 o 
   2  -2  17        2.31      -18.34     15.79 o 
   3  -2  17        4.58       16.65     18.48 o 
   4  -2  17        0.47       15.72     16.72 o 
  -3  -1  17        2.09       13.82     19.19 o 
  -2  -1  17        0.61        0.68     16.36 o 
  -1  -1  17        0.23        5.57     17.95 o 
   0  -1  17        0.00      -10.82     15.34 o 
   1  -1  17        0.00        1.59     16.47 o 
   2  -1  17        1.01       10.82     17.95 o 
   3  -1  17       29.42       20.27     18.61 o 
   4  -1  17       21.21       21.06     17.71 o 
   5  -1  17        0.00        9.70     16.97 o 
  -3   0  17        0.89        3.01     17.86 o 
  -2   0  17        0.94       -5.01     16.36 o 
  -1   0  17        0.49      -13.16     15.32 o 
   0   0  17        0.01        9.30     16.56 o 
   1   0  17        0.20      -11.11     14.52 o 
   2   0  17       10.99       38.71     20.91 o 
   3   0  17       11.45       51.15     22.75 o 
   4   0  17       46.05       76.34     24.71 o 
   5   0  17        1.83        4.50     16.80 o 
  -3   1  17        3.80      -11.60     17.37 o 
  -2   1  17       10.89        1.76     19.21 o 
  -1   1  17        0.00       -5.86     16.22 o 
   0   1  17        0.10       16.88     19.00 o 
   1   1  17        0.39       -2.51     14.23 o 
   2   1  17        0.28      -11.68     14.04 o 
   3   1  17       16.31       26.10     19.30 o 
   4   1  17       12.21       24.55     16.86 o 
   5   1  17       23.92       27.50     17.73 o 
   6   1  17        0.58       -1.68     12.10 o 
  -3   2  17        0.21       11.40     20.50 o 
  -2   2  17        0.35       -5.43     18.12 o 
  -1   2  17        6.74        9.80     15.79 o 
   0   2  17        0.79        7.71     16.13 o 
   1   2  17        0.62        6.28     15.91 o 
   2   2  17        0.03        8.19     15.65 o 
   3   2  17        2.48       -4.57     12.90 o 
   4   2  17        1.67        1.42     15.55 o 
   5   2  17        0.09       24.75     17.15 o 
   6   2  17        7.12        6.49     13.11 o 
  -3   3  17        0.22        5.54     23.47 o 
  -2   3  17        0.03       -1.99     19.41 o 
  -1   3  17        0.00        5.56     17.93 o 
   0   3  17        2.34       10.32     18.21 o 
   1   3  17        0.81       -3.89     13.51 o 
   2   3  17        4.28        2.27     14.31 o 
   3   3  17        0.01       11.80     15.72 o 
   4   3  17        4.21       24.84     15.66 o 
   5   3  17        5.27        9.33     13.29 o 
   6   3  17        3.60        9.62     13.84 o 
   7   3  17        6.39       25.39     14.67 o 
  -3   4  17        0.07       -4.98     19.46 o 
  -2   4  17        0.15        4.80     19.63 o 
  -1   4  17        0.58      -12.71     17.84 o 
   0   4  17        2.22        8.87     18.35 o 
   1   4  17        2.22       18.12     16.80 o 
   2   4  17        8.44        0.38     15.51 o 
   3   4  17       15.94       27.03     18.16 o 
   4   4  17       13.60       20.92     17.02 o 
   5   4  17        2.98        5.71     14.20 o 
   6   4  17        1.76       -3.54     23.86 o 
   7   4  17        0.36        3.19     24.48 o 
  -2   5  17        0.65       -2.07     18.88 o 
  -1   5  17        0.75        5.43     19.53 o 
   0   5  17        0.07       15.65     19.39 o 
   1   5  17        2.49       15.24     17.90 o 
   2   5  17        7.48       26.16     16.99 o 
   3   5  17        1.81      -11.35     12.61 o 
   5   5  17        4.05       42.06     25.50 o 
   6   5  17        7.05        9.76     23.59 o 
   7   5  17        1.86        1.62     26.73 o 
  -2   6  17        0.14       16.40     21.27 o 
  -1   6  17        1.91        2.59     18.70 o 
   0   6  17        3.74        9.26     19.50 o 
   1   6  17        0.00        0.94     18.51 o 
   4   6  17       24.01        5.02     21.03 o 
   5   6  17       21.16        0.39     20.61 o 
   6   6  17        0.61       10.67     22.21 o 
   7   6  17        3.16       -2.66     24.31 o 
  -1   7  17        0.00        9.28     22.35 o 
   4   7  17        0.04      -12.99     16.43 o 
   5   7  17        0.37       -1.17     21.67 o 
   6   7  17        0.55       -1.69     21.12 o 
   7   7  17        2.48       37.29     30.18 o 
   4   8  17        0.19        1.67     20.11 o 
   5   8  17        4.02       20.59     24.55 o 
   6   8  17        6.59       34.81     27.07 o 
   3   9  17        3.37       19.38     22.74 o 
   4   9  17        1.34       18.71     23.72 o 
   5   9  17        2.71       14.76     24.97 o 
   6   9  17        0.24       -9.34     22.09 o 
   4  10  17        0.24       -1.80     23.21 o 
   0  -1  18        0.02       -8.93     19.07 o 
   1  -1  18        0.15      -20.32     15.53 o 
   2  -1  18        5.70       52.56     25.56 o 
  -1   0  18        0.01       -5.74     15.15 o 
   0   0  18        0.00       10.92     20.83 o 
   1   0  18        5.73       16.13     18.75 o 
   2   0  18        0.03        3.96     16.77 o 
   3   0  18        6.52        7.15     18.32 o 
  -1   1  18        1.13        0.85     18.25 o 
   0   1  18        0.16      -10.34     15.75 o 
   1   1  18        3.70        6.24     19.02 o 
   2   1  18        0.00        6.70     17.21 o 
   3   1  18        0.35       -6.06     15.92 o 
   4   1  18        1.58       -9.21     14.93 o 
  -1   2  18        3.71      -11.71     17.39 o 
   0   2  18        1.70        4.81     17.94 o 
   1   2  18        0.42        2.21     17.96 o 
   2   2  18        8.88        7.77     16.36 o 
   3   2  18        0.29        8.98     16.36 o 
   4   2  18        7.45       11.81     18.08 o 
   5   2  18        0.09       14.28     16.99 o 
  -1   3  18        0.10       -1.23     18.87 o 
   0   3  18        0.65       -6.10     16.66 o 
   1   3  18        0.78       18.81     19.02 o 
   2   3  18        2.83       -0.41     15.38 o 
   3   3  18        1.87      -14.05     13.94 o 
   4   3  18        0.21       12.63     18.34 o 
   5   3  18        3.47       -8.45     15.76 o 
  -1   4  18        0.10      -10.87     19.19 o 
   0   4  18        1.07       -5.94     19.28 o 
   1   4  18        0.00        2.02     18.73 o 
   2   4  18        1.13       10.40     17.32 o 
   3   4  18        1.30        5.59     16.08 o 
   4   4  18        0.09        3.02     17.66 o 
   5   4  18        2.28        8.62     16.81 o 
   0   5  18        0.07       -0.41     20.15 o 
   1   5  18        0.26      -10.01     16.28 o 
   2   5  18        2.55        8.03     18.50 o 
   3   5  18        1.20        1.38     17.37 o 
   0   6  18        0.00       -4.09     20.75 o 
   1   6  18        0.48       10.79     20.36 o 
   5   7  18        0.02       -9.77     21.24 o 
                                                 
